# Supplementary material for: Efficient tandem electroreduction of nitrate into ammonia through coupling Cu single atoms with adjacent Co3O4
Source: Nat Commun. 2024 Apr 29;15:3619. doi: 10.1038/s41467-024-48035-4 (PMC11059385; doi:10.1038/s41467-024-48035-4)
Supplement: Supplementary file 3 — Source data [file 41467_2024_48035_MOESM3_ESM.xlsx]

## Sheet: Figure 1d
	Co3O4/Cu1-N-C		Co3O4/N-C		Cu1-N-C
399.078	383	399.749	375.652	399.749	294.444
400.854	347	401.527	379.13	401.527	294.444
402.63	381	403.303	373.913	403.303	306.566
404.406	349	405.08	382.609	405.08	302.525
406.183	365	406.856	358.261	406.856	289.394
407.958	333	408.632	368.696	408.632	293.434
409.733	359	410.409	358.261	410.409	291.414
411.507	373	412.184	358.261	412.184	297.475
413.281	379	413.959	373.913	413.959	286.364
415.055	375	415.733	361.739	415.733	295.455
416.83	373	417.507	389.565	417.507	290.404
418.603	349	419.281	391.304	419.281	287.374
420.376	355	421.056	408.696	421.056	296.465
422.148	381	422.829	375.652	422.829	304.545
423.92	375	424.602	387.826	424.602	305.556
425.691	373	426.374	373.913	426.374	296.465
427.463	377	428.146	382.609	428.146	286.364
429.233	381	429.918	360	429.918	308.586
431.004	361	431.689	384.348	431.689	291.414
432.774	387	433.46	377.391	433.46	299.495
434.546	373	435.231	380.87	435.231	303.535
436.316	377	437.001	377.391	437.001	292.424
438.085	361	438.771	389.565	438.771	299.495
439.854	399	440.54	379.13	440.54	307.576
441.622	363	442.312	391.304	442.312	305.556
443.39	395	444.08	370.435	444.08	297.475
445.158	369	445.849	370.435	445.849	294.444
446.926	365	447.617	373.913	447.617	293.434
448.693	375	449.385	363.478	449.385	278.283
450.46	363	451.153	386.087	451.153	295.455
452.226	375	452.92	377.391	452.92	285.354
453.992	375	454.687	361.739	454.687	283.333
455.758	397	456.453	368.696	456.453	287.374
457.523	359	458.219	365.217	458.219	290.404
459.288	373	459.985	373.913	459.985	283.333
461.053	361	461.751	375.652	461.751	280.303
462.818	383	463.516	386.087	463.516	286.364
464.582	373	465.281	391.304	465.281	285.354
466.345	385	467.045	400	467.045	282.323
468.107	381	468.807	398.261	468.807	295.455
469.87	375	470.571	412.174	470.571	272.222
471.632	365	472.334	401.739	472.334	253.03
473.395	383	474.097	396.522	474.097	277.273
475.157	417	475.86	412.174	475.86	283.333
476.919	389	477.623	440	477.623	283.333
478.68	387	479.385	452.174	479.385	281.313
480.441	431	481.146	446.957	481.146	275.253
482.202	419	482.908	453.913	482.908	267.172
483.962	439	484.669	471.304	484.669	263.131
485.72	459	486.43	464.348	486.43	269.192
487.48	437	488.188	434.783	488.188	295.455
489.239	429	489.948	436.522	489.948	265.152
490.998	411	491.708	441.739	491.708	270.202
492.757	421	493.467	410.435	493.467	265.152
494.515	437	495.226	434.783	495.226	274.242
496.273	405	496.985	401.739	496.985	269.192
498.028	413	498.743	403.478	498.743	271.212
499.786	411	500.499	393.043	500.499	272.222
501.543	359	502.257	413.913	502.257	278.283
503.299	411	504.014	413.913	504.014	263.131
505.056	373	505.771	400	505.771	278.283
506.81	383	507.528	419.13	507.528	273.232
508.565	399	509.282	375.652	509.282	274.242
510.32	383	511.038	401.739	511.038	259.091
512.075	395	512.794	424.348	512.794	274.242
513.83	423	514.549	420.87	514.549	250
515.582	397	516.304	427.826	516.304	248.99
517.336	407	518.057	433.043	518.057	261.111
519.09	411	519.811	429.565	519.811	265.152
520.841	411	521.565	452.174	521.565	247.98
522.594	419	523.319	460.87	523.319	260.101
524.346	429	525.07	440	525.07	261.111
526.099	419	526.823	450.435	526.823	261.111
527.849	441	528.576	450.435	528.576	259.091
529.6	439	530.326	448.696	530.326	267.172
531.351	383	532.078	445.217	532.078	243.939
533.1	441	533.83	427.826	533.83	258.081
534.851	423	535.581	424.348	535.581	257.071
536.601	387	537.33	394.783	537.33	259.091
538.349	367	539.08	427.826	539.08	257.071
540.098	389	540.831	401.739	540.831	276.263
541.848	385	542.579	400	542.579	252.02
543.594	363	544.328	387.826	544.328	258.081
545.343	391	546.077	393.043	546.077	252.02
547.091	355	547.824	370.435	547.824	250
548.837	357	549.573	347.826	549.573	236.869
550.585	349	551.319	368.696	551.319	245.96
552.332	381	553.067	332.174	553.067	257.071
554.077	359	554.815	375.652	554.815	250
555.823	357	556.56	361.739	556.56	254.04
557.567	367	558.307	344.348	558.307	251.01
559.313	391	560.053	347.826	560.053	261.111
561.059	357	561.798	370.435	561.798	250
562.802	343	563.544	361.739	563.544	241.919
564.547	369	565.287	344.348	565.287	258.081
566.289	357	567.032	342.609	567.032	252.02
568.034	385	568.775	344.348	568.775	228.788
569.775	359	570.52	358.261	570.52	254.04
571.519	363	572.262	346.087	572.262	252.02
573.26	381	574.006	360	574.006	243.939
575.003	351	575.75	372.174	575.75	238.889
576.744	341	577.491	372.174	577.491	250
578.486	369	579.234	351.304	579.234	263.131
580.226	337	580.974	358.261	580.974	245.96
581.967	383	582.717	372.174	582.717	262.121
583.706	375	584.457	349.565	584.457	245.96
585.447	379	586.198	361.739	586.198	244.949
587.186	365	587.937	360	587.937	252.02
588.926	363	589.678	361.739	589.678	268.182
590.664	363	591.417	375.652	591.417	260.101
592.403	361	593.157	372.174	593.157	253.03
594.141	383	594.895	373.913	594.895	269.192
595.879	397	596.633	366.957	596.633	260.101
597.616	373	598.372	356.522	598.372	259.091
599.352	379	600.109	394.783	600.109	270.202
601.09	383	601.847	365.217	601.847	260.101
602.826	379	603.584	370.435	603.584	261.111
604.563	397	605.322	375.652	605.322	266.162
606.298	365	607.057	387.826	607.057	256.061
608.034	389	608.792	379.13	608.792	275.253
609.768	387	610.529	372.174	610.529	262.121
611.502	387	612.264	382.609	612.264	265.152
613.238	355	614	384.348	614	254.04
614.971	381	615.734	382.609	615.734	244.949
616.704	401	617.468	398.261	617.468	269.192
618.438	363	619.203	375.652	619.203	246.97
620.171	399	620.936	398.261	620.936	267.172
621.903	387	622.669	387.826	622.669	254.04
623.636	407	624.403	417.391	624.403	246.97
625.367	385	626.135	413.913	626.135	264.141
627.098	419	627.866	384.348	627.866	268.182
628.831	387	629.6	396.522	629.6	253.03
630.561	379	631.331	370.435	631.331	254.04
632.291	367	633.061	384.348	633.061	250
634.023	391	634.794	391.304	634.794	269.192
635.752	367	636.523	375.652	636.523	253.03
637.481	377	638.253	389.565	638.253	250
639.209	351	639.982	408.696	639.982	261.111
640.94	379	641.713	372.174	641.713	266.162
642.668	383	643.442	372.174	643.442	266.162
644.395	381	645.17	391.304	645.17	265.152
646.122	409	646.9	394.783	646.9	257.071
647.851	381	648.628	386.087	648.628	264.141
649.578	401	650.355	403.478	650.355	260.101
651.304	377	652.082	415.652	652.082	250
653.03	395	653.809	391.304	653.809	258.081
654.756	401	655.537	394.783	655.537	258.081
656.483	407	657.263	408.696	657.263	262.121
658.208	389	658.989	415.652	658.989	240.909
659.933	397	660.714	420.87	660.714	260.101
661.657	411	662.439	422.609	662.439	259.091
663.381	425	664.166	441.739	664.166	262.121
665.107	423	665.89	450.435	665.89	252.02
666.83	427	667.615	481.739	667.615	258.081
668.553	447	669.338	486.957	669.338	258.081
670.276	455	671.062	500.87	671.062	256.061
671.998	463	672.785	521.739	672.785	277.273
673.72	493	674.509	518.261	674.509	257.071
675.442	477	676.232	544.348	676.232	264.141
677.163	513	677.954	563.478	677.954	257.071
678.886	545	679.676	596.522	679.676	279.293
680.607	531	681.397	626.087	681.397	254.04
682.327	585	683.118	606.957	683.118	254.04
684.047	571	684.839	664.348	684.839	259.091
685.767	617	686.559	662.609	686.559	272.222
687.487	609	688.279	683.478	688.279	252.02
689.206	625	689.999	653.913	689.999	263.131
690.924	609	691.721	664.348	691.721	269.192
692.643	621	693.44	641.739	693.44	262.121
694.361	587	695.159	648.696	695.159	258.081
696.079	589	696.877	582.609	696.877	277.273
697.796	575	698.595	563.478	698.595	258.081
699.513	541	700.313	547.826	700.313	258.081
701.23	497	702.031	520	702.031	271.212
702.946	529	703.748	521.739	703.748	267.172
704.663	501	705.465	485.217	705.465	262.121
706.378	473	707.181	459.13	707.181	271.212
708.094	455	708.897	443.478	708.897	260.101
709.809	439	710.613	441.739	710.613	270.202
711.524	407	712.329	434.783	712.329	261.111
713.238	385	714.044	417.391	714.044	256.061
714.953	397	715.759	373.913	715.759	263.131
716.667	353	717.473	370.435	717.473	276.263
718.38	385	719.188	389.565	719.188	270.202
720.093	339	720.901	370.435	720.901	262.121
721.806	347	722.613	360	722.613	255.051
723.519	335	724.326	339.13	724.326	245.96
725.231	351	726.039	342.609	726.039	269.192
726.943	331	727.752	340.87	727.752	263.131
728.652	323	729.464	342.609	729.464	261.111
730.364	331	731.176	333.913	731.176	257.071
732.075	315	732.888	328.696	732.888	264.141
733.785	323	734.599	346.087	734.599	256.061
735.496	335	736.31	326.957	736.31	248.99
737.206	321	738.021	316.522	738.021	251.01
738.915	325	739.729	335.652	739.729	259.091
740.625	325	741.439	332.174	741.439	246.97
742.332	327	743.149	325.217	743.149	259.091
744.04	303	744.858	318.261	744.858	260.101
745.749	331	746.567	314.783	746.567	262.121
747.457	301	748.276	309.565	748.276	266.162
749.164	317	749.984	314.783	749.984	248.99
750.872	311	751.69	323.478	751.69	252.02
752.577	329	753.398	314.783	753.398	262.121
754.284	307	755.106	323.478	755.106	268.182
755.99	327	756.813	330.435	756.813	262.121
757.696	319	758.52	323.478	758.52	261.111
759.4	313	760.224	333.913	760.224	263.131
761.105	301	761.93	325.217	761.93	253.03
762.81	329	763.636	328.696	763.636	252.02
764.515	319	765.341	307.826	765.341	243.939
766.218	311	767.045	314.783	767.045	257.071
767.922	339	768.75	326.957	768.75	267.172
769.626	325	770.454	318.261	770.454	260.101
771.329	327	772.158	340.87	772.158	247.98
773.03	323	773.86	328.696	773.86	260.101
774.733	329	775.564	309.565	775.564	252.02
776.436	299	777.267	332.174	777.267	268.182
778.136	311	778.968	320	778.968	262.121
779.838	313	780.67	320	780.67	257.071
781.539	315	782.373	320	782.373	259.091
783.239	325	784.075	314.783	784.075	264.141
784.94	319	785.774	318.261	785.774	246.97
786.64	325	787.476	330.435	787.476	253.03
788.339	311	789.177	314.783	789.177	267.172
790.039	307	790.875	323.478	790.875	271.212
791.738	321	792.576	330.435	792.576	270.202
793.436	295	794.274	325.217	794.274	246.97
795.135	323	795.973	321.739	795.973	262.121
796.833	327	797.673	325.217	797.673	252.02
798.53	307	799.37	328.696	799.37	259.091
800.228	313	801.069	321.739	801.069	269.192
801.924	309	802.767	325.217	802.767	263.131
803.621	323	804.463	320	804.463	266.162
805.316	323	806.161	332.174	806.161	252.02
807.013	311	807.856	340.87	807.856	251.01
808.709	331	809.554	332.174	809.554	241.919
810.403	311	811.248	299.13	811.248	254.04
812.099	305	812.945	320	812.945	260.101
813.793	311	814.641	325.217	814.641	252.02
815.488	315	816.335	321.739	816.335	256.061
817.181	313	818.031	306.087	818.031	269.192
818.875	285	819.724	304.348	819.724	270.202
820.568	297	821.419	339.13	821.419	257.071
822.261	317	823.111	330.435	823.111	271.212
823.953	317	824.806	330.435	824.806	254.04
825.646	315	826.497	318.261	826.497	259.091
827.337	293	828.191	335.652	828.191	273.232
829.03	301	829.882	316.522	829.882	242.929
830.72	297	831.575	318.261	831.575	247.98
832.412	301	833.266	330.435	833.266	255.051
834.102	321	834.958	307.826	834.958	248.99
835.793	321	836.649	313.043	836.649	235.859
837.482	311	838.338	320	838.338	255.051
839.171	315	840.03	302.609	840.03	258.081
840.861	303	841.719	320	841.719	243.939
842.549	291	843.41	316.522	843.41	243.939
844.239	303	845.098	316.522	845.098	252.02
845.927	313	846.788	309.565	846.788	252.02
847.614	303	848.476	306.087	848.476	232.828
849.303	309	850.163	306.087	850.163	255.051
850.989	297	851.853	313.043	851.853	250
852.677	317	853.539	306.087	853.539	245.96
854.363	307	855.228	292.174	855.228	238.889
856.049	301	856.914	311.304	856.914	239.899
857.736	277	858.6	314.783	858.6	245.96
859.421	293	860.288	316.522	860.288	253.03
861.105	309	861.973	295.652	861.973	241.919
862.792	287	863.658	318.261	863.658	228.788
864.476	319	865.345	309.565	865.345	240.909
866.159	301	867.029	309.565	867.029	235.859
867.845	301	868.713	290.435	868.713	241.919
869.528	293	870.399	309.565	870.399	238.889
871.21	295	872.082	316.522	872.082	250
872.893	299	873.765	299.13	873.765	242.929
874.577	283	875.448	297.391	875.448	243.939
876.259	295	877.132	314.783	877.132	245.96
877.94	303	878.814	318.261	878.814	231.818
879.623	285	880.496	311.304	880.496	241.919
881.304	321	882.18	295.652	882.18	256.061
882.984	321	883.861	304.348	883.861	257.071
884.665	297	885.542	286.957	885.542	242.929
886.345	289	887.222	304.348	887.222	252.02
888.026	309	888.903	297.391	888.903	240.909
889.705	315	890.584	304.348	890.584	236.869
891.384	273	892.264	276.522	892.264	242.929
893.063	293	893.943	286.957	893.943	247.98
894.741	307	895.622	311.304	895.622	247.98
896.421	311	897.301	307.826	897.301	246.97
898.099	285	898.981	323.478	898.981	253.03
899.776	287	900.659	304.348	900.659	259.091
901.453	295	902.337	313.043	902.337	253.03
903.13	313	904.014	326.957	904.014	268.182
904.806	303	905.691	306.087	905.691	269.192
906.484	305	907.368	320	907.368	256.061
908.16	331	909.047	313.043	909.047	259.091
909.836	313	910.723	311.304	910.723	230.808
911.511	295	912.399	313.043	912.399	239.899
913.185	275	914.074	318.261	914.074	242.929
914.86	307	915.749	309.565	915.749	251.01
916.534	313	917.424	309.565	917.424	242.929
918.208	313	919.099	292.174	919.099	263.131
919.882	297	920.773	293.913	920.773	256.061
921.555	297	922.447	302.609	922.447	261.111
923.228	297	924.123	309.565	924.123	254.04
924.902	297	925.796	302.609	925.796	252.02
926.575	319	927.469	318.261	927.469	234.848
928.247	305	929.142	297.391	929.142	261.111
929.919	315	930.814	316.522	930.814	247.98
931.59	307	932.486	313.043	932.486	250
933.261	311	934.158	307.826	934.158	248.99
934.932	309	935.829	311.304	935.829	253.03
936.602	331	937.5	328.696	937.5	240.909
938.272	297	939.171	307.826	939.171	245.96
939.942	303	940.842	321.739	940.842	246.97
941.612	307	942.512	321.739	942.512	248.99
943.281	295	944.182	311.304	944.182	245.96
944.95	293	945.851	302.609	945.851	243.939
946.618	321	947.521	316.522	947.521	253.03
948.285	307	949.189	323.478	949.189	252.02
949.953	301	950.858	326.957	950.858	245.96
951.62	313	952.526	320	952.526	261.111
953.288	303	954.194	299.13	954.194	259.091
954.955	289	955.86	314.783	955.86	256.061
956.621	307	957.527	314.783	957.527	248.99
958.288	309	959.195	314.783	959.195	257.071
959.954	311	960.861	320	960.861	255.051
961.62	309	962.528	339.13	962.528	258.081
963.285	319	964.194	326.957	964.194	245.96
964.95	307	965.86	325.217	965.86	266.162
966.613	327	967.525	328.696	967.525	270.202
968.278	305	969.19	320	969.19	263.131
969.942	331	970.853	332.174	970.853	256.061
971.606	315	972.518	318.261	972.518	263.131
973.269	313	974.182	313.043	974.182	267.172
974.933	305	975.846	330.435	975.846	253.03
976.594	283	977.51	309.565	977.51	266.162
978.256	309	979.173	333.913	979.173	260.101
979.919	337	980.834	300.87	980.834	267.172
981.581	301	982.497	333.913	982.497	255.051
983.242	335	984.159	297.391	984.159	264.141
984.902	311	985.821	320	985.821	254.04
986.563	309	987.483	328.696	987.483	265.152
988.224	325	989.143	323.478	989.143	285.354
989.884	317	990.804	340.87	990.804	263.131
991.542	331	992.465	307.826	992.465	254.04
993.202	307	994.125	328.696	994.125	250
994.862	303	995.784	339.13	995.784	262.121
996.52	303	997.443	321.739	997.443	264.141
998.18	319	999.103	340.87	999.103	260.101
999.84	345	1000.76	325.217	1000.76	279.293
1001.5	317	1002.42	320	1002.42	282.323
1003.15	335	1004.08	354.783	1004.08	276.263
1004.81	319	1005.74	325.217	1005.74	280.303
1006.47	325	1007.39	333.913	1007.39	268.182
1008.12	337	1009.05	339.13	1009.05	272.222
1009.78	313	1010.71	344.348	1010.71	272.222
1011.43	337	1012.36	340.87	1012.36	280.303
1013.09	327	1014.02	328.696	1014.02	302.525
1014.74	335	1015.68	333.913	1015.68	286.364
1016.4	321	1017.33	323.478	1017.33	268.182
1018.05	369	1018.99	332.174	1018.99	296.465
1019.71	339	1020.64	335.652	1020.64	283.333
1021.36	343	1022.3	346.087	1022.3	279.293
1023.02	349	1023.95	339.13	1023.95	278.283
1024.67	333	1025.61	353.043	1025.61	287.374
1026.32	333	1027.26	335.652	1027.26	288.384
1027.97	327	1028.91	340.87	1028.91	289.394
1029.63	329	1030.56	353.043	1030.56	306.566
1031.28	335	1032.22	351.304	1032.22	291.414
1032.93	319	1033.87	354.783	1033.87	293.434
1034.58	311	1035.52	342.609	1035.52	305.556
1036.23	331	1037.17	354.783	1037.17	294.444
1037.88	321	1038.82	332.174	1038.82	299.495
1039.53	345	1040.48	358.261	1040.48	295.455
1041.18	359	1042.13	365.217	1042.13	314.646
1042.83	349	1043.78	356.522	1043.78	297.475
1044.48	371	1045.43	354.783	1045.43	296.465
1046.13	355	1047.08	340.87	1047.08	293.434
1047.78	355	1048.72	360	1048.72	314.646
1049.43	339	1050.37	356.522	1050.37	305.556
1051.08	331	1052.02	363.478	1052.02	309.596
1052.73	381	1053.67	361.739	1053.67	300.505
1054.37	363	1055.32	365.217	1055.32	312.626
1056.02	353	1056.97	358.261	1056.97	313.636
1057.67	349	1058.61	363.478	1058.61	307.576
1059.31	369	1060.26	389.565	1060.26	314.646
1060.96	347	1061.91	358.261	1061.91	318.687
1062.61	335	1063.56	370.435	1063.56	303.535
1064.25	357	1065.2	342.609	1065.2	306.566
1065.89	369	1066.85	393.043	1066.85	329.798
1067.54	339	1068.49	356.522	1068.49	308.586
1069.18	361	1070.14	370.435	1070.14	321.717
1070.83	373	1071.78	366.957	1071.78	329.798
1072.47	351	1073.43	366.957	1073.43	324.747
1074.12	399	1075.07	353.043	1075.07	336.869
1075.76	373	1076.72	386.087	1076.72	332.828
1077.4	413	1078.36	366.957	1078.36	331.818
1079.05	375	1080	403.478	1080	341.919
1080.69	381	1081.65	389.565	1081.65	344.949
1082.33	383	1083.29	386.087	1083.29	334.848
1083.97	351	1084.93	393.043	1084.93	334.848
1085.61	379	1086.57	412.174	1086.57	343.939
1087.25	387	1088.21	400	1088.21	345.96
1088.89	397	1089.86	400	1089.86	342.929
1090.54	385	1091.5	398.261	1091.5	343.939
1092.18	407	1093.14	389.565	1093.14	335.859
1093.81	395	1094.78	424.348	1094.78	342.929
1095.45	389	1096.42	396.522	1096.42	327.778
1097.09	397	1098.06	406.957	1098.06	350
1098.73	397	1099.7	427.826	1099.7	340.909
1100.37	391	1101.34	405.217	1101.34	361.111
1102.01	411	1102.98	420.87	1102.98	387.374
1103.65	405	1104.61	424.348	1104.61	366.162
1105.28	415	1106.25	410.435	1106.25	367.172
1106.92	399	1107.89	426.087	1107.89	364.141
1108.56	393	1109.53	415.652	1109.53	354.04
1110.2	409	1111.17	441.739	1111.17	374.242
1111.83	391	1112.8	426.087	1112.8	372.222
1113.47	405	1114.44	417.391	1114.44	368.182
1115.1	391	1116.07	434.783	1116.07	368.182
1116.74	397	1117.71	410.435	1117.71	386.364
1118.37	413	1119.35	420.87	1119.35	379.293
1120.01	399	1120.98	415.652	1120.98	376.263
1121.64	409	1122.62	433.043	1122.62	381.313
1123.28	399	1124.25	426.087	1124.25	390.404
1124.91	415	1125.89	419.13	1125.89	396.465
1126.54	443	1127.52	422.609	1127.52	384.343
1128.18	401	1129.16	445.217	1129.16	394.444
1129.81	425	1130.79	426.087	1130.79	388.384
1131.44	435	1132.42	436.522	1132.42	390.404
1133.07	407	1134.05	429.565	1134.05	406.566
1134.71	425	1135.69	420.87	1135.69	399.495
1136.34	423	1137.32	448.696	1137.32	379.293
1137.97	465	1138.95	450.435	1138.95	394.444
1139.6	437	1140.58	459.13	1140.58	401.515
1141.23	431	1142.21	450.435	1142.21	416.667
1142.86	447	1143.84	462.609	1143.84	418.687
1144.49	455	1145.48	457.391	1145.48	423.737
1146.12	433	1147.11	480	1147.11	422.727
1147.75	441	1148.74	445.217	1148.74	414.646
1149.38	451	1150.37	438.261	1150.37	423.737
1151.01	435	1151.99	460.87	1151.99	429.798
1152.64	435	1153.62	478.261	1153.62	436.869
1154.26	447	1155.25	480	1155.25	440.909
1155.89	453	1156.88	474.783	1156.88	427.778
1157.52	495	1158.51	507.826	1158.51	447.98
1159.15	469	1160.14	445.217	1160.14	434.848
1160.77	471	1161.76	516.522	1161.76	446.97
1162.4	463	1163.39	467.826	1163.39	452.02
1164.03	451	1165.02	460.87	1165.02	448.99
1165.65	495	1166.64	523.478	1166.64	466.162
1167.28	477	1168.27	502.609	1168.27	453.03
1168.9	441	1169.9	478.261	1169.9	469.192
1170.53	471	1171.52	500.87	1171.52	478.283
1172.15	491	1173.15	473.043	1173.15	472.222
1173.77	467	1174.77	513.043	1174.77	478.283
1175.4	489	1176.4	492.174	1176.4	461.111
1177.02	481	1178.02	516.522	1178.02	484.343
1178.65	485	1179.65	493.913	1179.65	483.333
1180.27	493	1181.27	504.348	1181.27	474.242
1181.89	503	1182.89	511.304	1182.89	479.293
1183.51	489	1184.51	511.304	1184.51	498.485
1185.14	505	1186.14	535.652	1186.14	494.444
1186.76	521	1187.76	499.13	1187.76	492.424
1188.38	507	1189.38	511.304	1189.38	508.586
1190	529	1191	523.478	1191	500.505
1191.62	519	1192.62	518.261	1192.62	489.394
1193.24	517	1194.25	539.13	1194.25	517.677
1194.86	539	1195.87	514.783	1195.87	518.687
1196.48	543	1197.49	535.652	1197.49	520.707
1198.1	539	1199.11	539.13	1199.11	534.848
1199.72	529	1200.73	546.087	1200.73	518.687
1201.34	555	1202.35	547.826	1202.35	557.071
1202.96	565	1203.97	577.391	1203.97	533.838
1204.58	543	1205.59	544.348	1205.59	551.01
1206.19	553	1207.21	560	1207.21	537.879
1207.81	557	1208.82	566.957	1208.82	535.859
1209.43	561	1210.44	544.348	1210.44	562.121
1211.05	555	1212.06	589.565	1212.06	576.263
1212.66	545	1213.68	600	1213.68	585.354
1214.28	559	1215.29	591.304	1215.29	566.162
1215.9	555	1216.91	603.478	1216.91	580.303
1217.51	561	1218.53	598.261	1218.53	585.354
1219.13	601	1220.14	612.174	1220.14	586.364
1220.74	595	1221.76	615.652	1221.76	600.505
1222.36	553	1223.37	626.087	1223.37	583.333
1223.97	613	1224.99	600	1224.99	601.515
1225.59	581	1226.6	608.696	1226.6	606.566
1227.2	627	1228.22	641.739	1228.22	609.596
1228.81	603	1229.83	643.478	1229.83	610.606
1230.43	591	1231.45	626.087	1231.45	628.788
1232.04	639	1233.06	645.217	1233.06	642.929
1233.65	633	1234.67	634.783	1234.67	644.949
1235.26	671	1236.29	636.522	1236.29	623.737
1236.88	625	1237.9	629.565	1237.9	625.758
1238.49	621	1239.51	629.565	1239.51	656.061
1240.1	629	1241.12	638.261	1241.12	668.182
1241.71	613	1242.74	636.522	1242.74	652.02
1243.32	653	1244.35	678.261	1244.35	672.222
1244.93	679	1245.96	697.391	1245.96	681.313
1246.54	681	1247.57	693.913	1247.57	692.424
1248.15	647	1249.18	686.957	1249.18	684.343
1249.76	649	1250.79	671.304	1250.79	706.566
1251.37	685	1252.4	692.174	1252.4	687.374
1252.98	681	1254.01	713.043	1254.01	696.465
1254.59	663	1255.62	726.957	1255.62	688.384
1256.2	709	1257.23	725.217	1257.23	737.879
1257.81	705	1258.84	713.043	1258.84	724.747
1259.41	719	1260.45	744.348	1260.45	734.848
1261.02	711	1262.05	742.609	1262.05	755.051
1262.63	701	1263.66	733.913	1263.66	752.02
1264.23	703	1265.27	706.087	1265.27	727.778
1265.84	713	1266.88	756.522	1266.88	756.061
1267.45	733	1268.48	773.913	1268.48	755.051
1269.05	747	1270.09	756.522	1270.09	741.919
1270.66	747	1271.69	768.696	1271.69	768.182
1272.26	749	1273.3	758.261	1273.3	774.242
1273.87	745	1274.91	758.261	1274.91	805.556
1275.47	741	1276.51	794.783	1276.51	816.667
1277.08	781	1278.12	798.261	1278.12	804.545
1278.68	755	1279.72	800	1279.72	795.455
1280.29	803	1281.32	806.957	1281.32	832.828
1281.89	813	1282.93	801.739	1282.93	834.848
1283.49	801	1284.53	812.174	1284.53	832.828
1285.09	835	1286.14	817.391	1286.14	852.02
1286.7	813	1287.74	836.522	1287.74	864.141
1288.3	833	1289.34	874.783	1289.34	858.081
1289.9	809	1290.94	853.913	1290.94	867.172
1291.5	845	1292.55	859.13	1292.55	895.455
1293.1	873	1294.15	859.13	1294.15	896.465
1294.7	849	1295.75	867.826	1295.75	899.495
1296.3	883	1297.35	920	1297.35	909.596
1297.9	865	1298.95	890.435	1298.95	910.606
1299.5	873	1300.55	893.913	1300.55	911.616
1301.11	885	1302.15	874.783	1302.15	905.556
1302.7	889	1303.75	897.391	1303.75	967.172
1304.3	893	1305.35	916.522	1305.35	937.879
1305.9	893	1306.95	921.739	1306.95	928.788
1307.5	921	1308.55	939.13	1308.55	963.131
1309.1	931	1310.15	942.609	1310.15	978.283
1310.7	927	1311.75	892.174	1311.75	971.212
1312.29	895	1313.35	923.478	1313.35	971.212
1313.89	933	1314.94	965.217	1314.94	962.121
1315.49	891	1316.54	960	1316.54	1002.53
1317.08	921	1318.14	979.13	1318.14	999.495
1318.68	1013	1319.74	998.261	1319.74	994.444
1320.28	959	1321.33	986.087	1321.33	1050
1321.87	945	1322.93	984.348	1322.93	989.394
1323.47	969	1324.53	1015.65	1324.53	1044.95
1325.06	971	1326.12	977.391	1326.12	1041.92
1326.66	979	1327.72	986.087	1327.72	1037.88
1328.25	989	1329.31	987.826	1329.31	1008.59
1329.85	979	1330.91	989.565	1330.91	1029.8
1331.44	1017	1332.5	1010.43	1332.5	1078.28
1333.03	983	1334.1	1045.22	1334.1	1006.57
1334.63	961	1335.69	984.348	1335.69	1069.19
1336.22	1049	1337.28	1024.35	1337.28	1067.17
1337.81	1007	1338.88	1038.26	1338.88	1099.49
1339.41	967	1340.47	1013.91	1340.47	1059.09
1341	977	1342.06	1066.09	1342.06	1060.1
1342.59	1047	1343.65	1057.39	1343.65	1044.95
1344.18	1009	1345.25	1045.22	1345.25	1066.16
1345.77	1017	1346.84	1043.48	1346.84	1069.19
1347.36	1017	1348.43	1020.87	1348.43	1084.34
1348.95	1007	1350.02	1024.35	1350.02	1089.39
1350.54	999	1351.61	1027.83	1351.61	1096.46
1352.13	1035	1353.2	1020.87	1353.2	1041.92
1353.72	1025	1354.79	1034.78	1354.79	1144.95
1355.31	1051	1356.38	1059.13	1356.38	1102.53
1356.9	1033	1357.97	1022.61	1357.97	1070.2
1358.49	1027	1359.56	1040	1359.56	1087.37
1360.08	1035	1361.15	1055.65	1361.15	1103.54
1361.67	1013	1362.74	1026.09	1362.74	1053.03
1363.25	975	1364.33	1040	1364.33	1109.6
1364.84	1023	1365.92	1064.35	1365.92	1057.07
1366.43	991	1367.5	1043.48	1367.5	1062.12
1368.01	1027	1369.09	1055.65	1369.09	1084.34
1369.6	1039	1370.68	1041.74	1370.68	1077.27
1371.19	995	1372.27	1055.65	1372.27	1091.41
1372.77	1001	1373.85	1057.39	1373.85	1070.2
1374.36	1013	1375.44	1057.39	1375.44	1075.25
1375.94	999	1377.02	1048.7	1377.02	1067.17
1377.53	963	1378.61	1036.52	1378.61	1114.65
1379.11	1037	1380.19	1038.26	1380.19	1076.26
1380.7	1009	1381.78	1024.35	1381.78	1066.16
1382.28	1005	1383.36	1020.87	1383.36	1061.11
1383.87	991	1384.95	1017.39	1384.95	1059.09
1385.45	959	1386.53	1003.48	1386.53	1091.41
1387.03	985	1388.12	1020.87	1388.12	1065.15
1388.62	1035	1389.7	1027.83	1389.7	1050
1390.2	949	1391.28	1019.13	1391.28	1036.87
1391.78	989	1392.87	1052.17	1392.87	1023.74
1393.36	943	1394.45	1006.96	1394.45	1066.16
1394.94	971	1396.03	1031.3	1396.03	1071.21
1396.53	937	1397.61	1046.96	1397.61	1044.95
1398.11	997	1399.19	1015.65	1399.19	1042.93
1399.69	969	1400.78	1005.22	1400.78	1052.02
1401.27	995	1402.36	1046.96	1402.36	1030.81
1402.85	989	1403.94	1000	1403.94	1004.55
1404.43	993	1405.52	1001.74	1405.52	1016.67
1406.01	981	1407.1	1001.74	1407.1	1023.74
1407.59	973	1408.68	1010.43	1408.68	1029.8
1409.17	983	1410.26	998.261	1410.26	1025.76
1410.74	891	1411.84	947.826	1411.84	1015.66
1412.32	961	1413.42	949.565	1413.42	1019.7
1413.9	925	1414.99	961.739	1414.99	999.495
1415.48	953	1416.57	989.565	1416.57	984.343
1417.06	937	1418.15	977.391	1418.15	1013.64
1418.63	927	1419.73	975.652	1419.73	991.414
1420.21	933	1421.31	928.696	1421.31	982.323
1421.79	925	1422.88	914.783	1422.88	1001.52
1423.36	905	1424.46	949.565	1424.46	963.131
1424.94	911	1426.04	947.826	1426.04	975.253
1426.51	941	1427.61	932.174	1427.61	978.283
1428.09	875	1429.19	939.13	1429.19	973.232
1429.66	907	1430.77	888.696	1430.77	973.232
1431.24	927	1432.34	939.13	1432.34	965.152
1432.81	883	1433.92	939.13	1433.92	969.192
1434.39	897	1435.49	933.913	1435.49	934.848
1435.96	915	1437.06	926.957	1437.06	920.707
1437.53	869	1438.64	899.13	1438.64	950
1439.11	871	1440.21	918.261	1440.21	931.818
1440.68	907	1441.79	873.043	1441.79	927.778
1442.25	881	1443.36	895.652	1443.36	937.879
1443.83	865	1444.93	895.652	1444.93	913.636
1445.4	851	1446.51	900.87	1446.51	936.869
1446.97	867	1448.08	866.087	1448.08	934.848
1448.54	827	1449.65	886.957	1449.65	898.485
1450.11	863	1451.22	899.13	1451.22	935.859
1451.68	859	1452.79	883.478	1452.79	918.687
1453.25	869	1454.36	862.609	1454.36	924.747
1454.82	823	1455.94	873.043	1455.94	897.475
1456.39	819	1457.51	845.217	1457.51	937.879
1457.96	839	1459.07	850.435	1459.07	898.485
1459.53	841	1460.65	869.565	1460.65	901.515
1461.1	839	1462.21	883.478	1462.21	855.051
1462.67	839	1463.78	890.435	1463.78	873.232
1464.24	799	1465.35	846.957	1465.35	883.333
1465.81	835	1466.92	860.87	1466.92	918.687
1467.37	809	1468.49	843.478	1468.49	866.162
1468.94	845	1470.06	846.957	1470.06	864.141
1470.51	873	1471.63	864.348	1471.63	870.202
1472.08	811	1473.19	845.217	1473.19	865.152
1473.64	853	1474.76	855.652	1474.76	869.192
1475.21	821	1476.33	886.957	1476.33	875.253
1476.77	829	1477.89	841.739	1477.89	868.182
1478.34	845	1479.46	852.174	1479.46	863.131
1479.91	857	1481.03	820.87	1481.03	889.394
1481.47	827	1482.59	824.348	1482.59	886.364
1483.03	803	1484.16	857.391	1484.16	883.333
1484.6	827	1485.72	822.609	1485.72	846.97
1486.16	803	1487.29	824.348	1487.29	868.182
1487.73	795	1488.85	862.609	1488.85	872.222
1489.29	817	1490.42	857.391	1490.42	858.081
1490.86	819	1491.98	826.087	1491.98	870.202
1492.42	797	1493.55	822.609	1493.55	883.333
1493.98	811	1495.11	853.913	1495.11	883.333
1495.54	837	1496.67	817.391	1496.67	876.263
1497.11	785	1498.23	838.261	1498.23	877.273
1498.67	817	1499.8	843.478	1499.8	883.333
1500.23	821	1501.36	859.13	1501.36	894.444
1501.79	833	1502.92	852.174	1502.92	848.99
1503.35	813	1504.48	831.304	1504.48	865.152
1504.91	801	1506.04	833.043	1506.04	868.182
1506.47	837	1507.61	836.522	1507.61	889.394
1508.03	841	1509.17	845.217	1509.17	889.394
1509.59	859	1510.73	886.957	1510.73	845.96
1511.15	833	1512.29	871.304	1512.29	878.283
1512.71	825	1513.85	859.13	1513.85	916.667
1514.27	807	1515.41	822.609	1515.41	864.141
1515.83	855	1516.97	824.348	1516.97	873.232
1517.39	813	1518.52	845.217	1518.52	867.172
1518.94	817	1520.08	862.609	1520.08	899.495
1520.5	855	1521.64	840	1521.64	872.222
1522.06	845	1523.2	869.565	1523.2	878.283
1523.62	859	1524.76	864.348	1524.76	885.354
1525.17	848.5	1526.31	885.217	1526.31	905.556
1526.73	852.5	1527.87	869.565	1527.87	897.475
1528.29	835	1529.43	857.391	1529.43	879.293
1529.84	875	1530.98	860.87	1530.98	888.384
1531.4	845	1532.54	873.043	1532.54	884.343
1532.95	865	1534.1	859.13	1534.1	914.646
1534.51	858.2	1535.65	885.217	1535.65	900.505
1536.06	843	1537.21	866.087	1537.21	924.747
1537.62	863	1538.76	862.609	1538.76	934.848
1539.17	859	1540.32	867.826	1540.32	940.909
1540.72	819	1541.87	926.957	1541.87	895.455
1542.28	843	1543.43	876.522	1543.43	903.535
1543.83	837	1544.98	886.957	1544.98	934.848
1545.38	877	1546.53	913.043	1546.53	928.788
1546.94	909	1548.09	855.652	1548.09	940.909
1548.49	891	1549.64	885.217	1549.64	921.717
1550.04	899	1551.19	902.609	1551.19	947.98
1551.59	887	1552.74	892.174	1552.74	948.99
1553.15	895	1554.3	920	1554.3	959.091
1554.7	909	1555.85	935.652	1555.85	950
1556.25	967	1557.4	951.304	1557.4	973.232
1557.8	909	1558.95	904.348	1558.95	941.919
1559.35	895	1560.5	909.565	1560.5	963.131
1560.9	891	1562.05	935.652	1562.05	991.414
1562.45	907	1563.6	928.696	1563.6	976.263
1564	969	1565.15	947.826	1565.15	999.495
1565.55	907	1566.7	970.435	1566.7	984.343
1567.1	947	1568.25	977.391	1568.25	993.434
1568.64	927	1569.8	961.739	1569.8	971.212
1570.19	893	1571.35	956.522	1571.35	1028.79
1571.74	933	1572.9	975.652	1572.9	984.343
1573.29	961	1574.45	966.957	1574.45	998.485
1574.83	967	1575.99	968.696	1575.99	991.414
1576.38	959	1577.54	975.652	1577.54	982.323
1577.93	953	1579.09	951.304	1579.09	1005.56
1579.48	981	1580.64	961.739	1580.64	983.333
1581.02	959	1582.18	1022.61	1582.18	1012.63
1582.57	967	1583.73	994.783	1583.73	1016.67
1584.11	949	1585.28	968.696	1585.28	1014.65
1585.66	977	1586.82	965.217	1586.82	1040.91
1587.2	973	1588.37	980.87	1588.37	1029.8
1588.75	961	1589.91	986.087	1589.91	1014.65
1590.29	977	1591.46	996.522	1591.46	964.141
1591.84	981	1593	984.348	1593	1023.74
1593.38	937	1594.55	1010.43	1594.55	1025.76
1594.92	975	1596.09	968.696	1596.09	1007.58
1596.47	949	1597.64	1003.48	1597.64	1014.65
1598.01	977	1599.18	954.783	1599.18	1011.62
1599.55	957	1600.72	1036.52	1600.72	1011.62
1601.1	995	1602.27	1019.13	1602.27	1015.66
1602.64	955	1603.81	998.261	1603.81	998.485
1604.18	965	1605.35	965.217	1605.35	999.495
1605.72	963	1606.89	1019.13	1606.89	1000.51
1607.26	991	1608.44	1008.7	1608.44	982.323
1608.8	1001	1609.98	996.522	1609.98	975.253
1610.34	975	1611.52	1005.22	1611.52	989.394
1611.88	953	1613.06	989.565	1613.06	999.495
1613.42	947	1614.6	973.913	1614.6	960.101
1614.96	947	1616.14	968.696	1616.14	948.99
1616.5	929	1617.68	935.652	1617.68	964.141
1618.04	895	1619.22	960	1619.22	959.091
1619.58	933	1620.76	951.304	1620.76	957.071
1621.12	931	1622.3	963.478	1622.3	950
1622.66	863	1623.84	904.348	1623.84	907.576
1624.2	859	1625.38	932.174	1625.38	888.384
1625.73	885	1626.91	897.391	1626.91	921.717
1627.27	837	1628.45	899.13	1628.45	870.202
1628.81	867	1629.99	857.391	1629.99	879.293
1630.35	829	1631.53	871.304	1631.53	853.03
1631.88	789	1633.07	841.739	1633.07	823.737
1633.42	785	1634.6	880	1634.6	837.879
1634.95	807	1636.14	808.696	1636.14	792.424
1636.49	777	1637.67	775.652	1637.67	783.333
1638.02	733	1639.21	808.696	1639.21	758.081
1639.56	747	1640.75	773.913	1640.75	717.677
1641.09	727	1642.28	770.435	1642.28	714.646
1642.63	701	1643.82	720	1643.82	716.667
1644.16	677	1645.35	706.087	1645.35	677.273
1645.7	663	1646.89	706.087	1646.89	656.061
1647.23	629	1648.42	706.087	1648.42	645.96
1648.76	657	1649.95	697.391	1649.95	652.02
1650.3	637	1651.49	619.13	1651.49	626.768
1651.83	621	1653.02	648.696	1653.02	632.828
1653.36	599	1654.55	633.043	1654.55	590.404
1654.9	599	1656.09	580.87	1656.09	596.465
1656.43	607	1657.62	600	1657.62	587.374
1657.96	571	1659.15	598.261	1659.15	557.071
1659.49	533	1660.68	589.565	1660.68	540.909
1661.02	537	1662.22	563.478	1662.22	542.929
1662.55	525	1663.75	570.435	1663.75	505.556
1664.08	519	1665.28	537.391	1665.28	519.697
1665.61	533	1666.81	495.652	1666.81	482.323
1667.14	525	1668.34	523.478	1668.34	475.253
1668.67	485	1669.87	516.522	1669.87	471.212
1670.2	507	1671.4	485.217	1671.4	464.141
1671.73	503	1672.93	516.522	1672.93	455.051
1673.26	463	1674.46	480	1674.46	435.859
1674.79	463	1675.99	452.174	1675.99	419.697
1676.32	447	1677.52	486.957	1677.52	407.576
1677.84	429	1679.04	434.783	1679.04	423.737
1679.37	437	1680.57	436.522	1680.57	414.646
1680.9	443	1682.1	433.043	1682.1	382.323
1682.43	433	1683.63	457.391	1683.63	383.333
1683.95	441	1685.16	443.478	1685.16	385.354
1685.48	431	1686.68	426.087	1686.68	372.222
1687	409	1688.21	433.043	1688.21	365.152
1688.53	397	1689.74	400	1689.74	365.152
1690.06	413	1691.26	396.522	1691.26	366.162
1691.58	405	1692.79	398.261	1692.79	357.071
1693.11	389	1694.31	406.957	1694.31	333.838
1694.63	377	1695.84	377.391	1695.84	337.879
1696.15	393	1697.36	386.087	1697.36	341.919
1697.68	391	1698.89	377.391	1698.89	353.03
1699.2	387	1700.41	366.957	1700.41	325.758
1700.73	365	1701.94	377.391	1701.94	326.768
1702.25	369	1703.46	370.435	1703.46	338.889
1703.77	361	1704.98	372.174	1704.98	313.636
1705.3	377	1706.51	358.261	1706.51	323.737
1706.82	341	1708.03	373.913	1708.03	298.485
1708.34	363	1709.55	356.522	1709.55	301.515
1709.86	359	1711.08	354.783	1711.08	303.535
1711.38	341	1712.6	354.783	1712.6	295.455
1712.9	345	1714.12	349.565	1714.12	303.535
1714.42	349	1715.64	337.391	1715.64	282.323
1715.95	343	1717.16	325.217	1717.16	297.475
1717.47	331	1718.68	360	1718.68	280.303
1718.99	323	1720.2	342.609	1720.2	271.212
1720.51	323	1721.72	328.696	1721.72	280.303
1722.03	361	1723.24	349.565	1723.24	264.141
1723.54	333	1724.76	335.652	1724.76	271.212
1725.06	321	1726.28	333.913	1726.28	267.172
1726.58	327	1727.8	333.913	1727.8	279.293
1728.1	291	1729.32	326.957	1729.32	281.313
1729.62	315	1730.84	339.13	1730.84	263.131
1731.14	297	1732.36	311.304	1732.36	259.091
1732.65	311	1733.88	321.739	1733.88	251.01
1734.17	307	1735.4	300.87	1735.4	273.232
1735.69	311	1736.91	304.348	1736.91	261.111
1737.2	295	1738.43	314.783	1738.43	258.081
1738.72	327	1739.95	307.826	1739.95	261.111
1740.24	329	1741.46	309.565	1741.46	248.99
1741.75	307	1742.98	318.261	1742.98	240.909
1743.27	315	1744.5	306.087	1744.5	260.101
1744.78	295	1746.01	300.87	1746.01	247.98
1746.3	317	1747.53	314.783	1747.53	264.141
1747.81	297	1749.04	311.304	1749.04	250
1749.33	293	1750.56	299.13	1750.56	265.152
1750.84	313	1752.07	313.043	1752.07	239.899
1752.36	303	1753.59	302.609	1753.59	241.919
1753.87	303	1755.1	316.522	1755.1	237.879
1755.38	299	1756.62	323.478	1756.62	240.909
1756.9	321	1758.13	299.13	1758.13	244.949
1758.41	297	1759.64	307.826	1759.64	247.98
1759.92	279	1761.15	314.783	1761.15	238.889
1761.43	339	1762.67	307.826	1762.67	226.768
1762.94	307	1764.18	309.565	1764.18	262.121
1764.46	297	1765.69	290.435	1765.69	235.859
1765.97	291	1767.2	309.565	1767.2	253.03
1767.48	283	1768.72	323.478	1768.72	236.869
1768.99	279	1770.23	293.913	1770.23	243.939
1770.5	303	1771.74	306.087	1771.74	251.01
1772.01	255	1773.25	293.913	1773.25	244.949
1773.52	301	1774.76	276.522	1774.76	239.899
1775.03	299	1776.27	309.565	1776.27	239.899
1776.54	279	1777.78	285.217	1777.78	240.909
1778.05	279	1779.29	290.435	1779.29	227.778
1779.56	289	1780.8	293.913	1780.8	230.808
1781.06	293	1782.31	274.783	1782.31	229.798
1782.57	319	1783.82	293.913	1783.82	220.707
1784.08	291	1785.33	292.174	1785.33	239.899
1785.59	291	1786.83	306.087	1786.83	231.818
1787.1	273	1788.34	283.478	1788.34	223.737
1788.6	289	1789.85	278.261	1789.85	232.828
1790.11	281	1791.36	306.087	1791.36	238.889
1791.62	293	1792.86	273.043	1792.86	231.818
1793.12	287	1794.37	290.435	1794.37	218.687
1794.63	273	1795.88	278.261	1795.88	222.727
1796.13	285	1797.38	288.696	1797.38	224.747
1797.64	279	1798.89	286.957	1798.89	218.687
1799.14	267	1800.39	280	1800.39	229.798
1800.65	267	1801.9	278.261	1801.9	222.727

## Sheet: Figure 1e
	Cu1-N-C	Co3O4/Cu1-N-C	Cu2O	CuO	Cu foil
8782.72	0.00215	0.00598	0.000607919	0.000592675	0.00070422
8786.66	0.00177	0.00474	0.00051519	0.000576684	0.000576237
8790.61	0.00167	0.00416	0.000426713	0.000545625	0.000448091
8794.38	0.00143	0.00373	0.000367623	0.000479593	0.000379269
8798.33	0.00117	0.00321	0.00033203	0.000407012	0.000315792
8802.37	0.00101	0.00269	0.000270988	0.000355426	0.000242413
8806.41	0.000977398	0.0018	0.0001883	0.000280267	0.000157957
8810.52	0.000665645	0.0019	0.000122946	0.000214927	0.000130261
8814.64	0.000426517	0.00125	0.000102517	0.000191757	0.000144305
8818.66	0.000240757	0.000650657	3.56141e-05	0.000152844	7.41538e-05
8822.52	0.000123097	0.000206031	-8.24453e-07	0.000100434	-1.52652e-06
8826.43	0.000115393	-0.000163453	-1.95495e-05	5.92992e-05	-8.63005e-06
8830.34	-8.00584e-07	-0.0006003	-5.43143e-05	-1.38415e-05	-0.00011212
8834.41	-0.000211447	-0.00126	-8.62654e-05	-8.07282e-05	-0.000145157
8838.44	-0.000369344	-0.00147	-0.00012662	-0.000104981	-0.000124165
8842.47	-0.000440434	-0.0014	-0.000146416	-0.000135583	-0.000120468
8846.59	-0.000534439	-0.00162	-0.00016894	-0.000200674	-0.000163918
8850.67	-0.000542964	-0.00171	-0.000209111	-0.000215086	-0.000172738
8854.75	-0.000312089	-0.0015	-0.000253192	-0.00022825	-0.000209166
8858.54	-0.000449537	-0.00138	-0.000247336	-0.000270039	-0.000232203
8862.44	-0.000156883	-0.000230269	-0.000266802	-0.000315509	-0.000241699
8866.38	0.000131168	0.00234	-0.000272373	-0.000349024	-0.000254263
8870.33	-0.000551041	-0.00146	-0.000258823	-0.000427429	-0.000276565
8874.4	-0.000892613	-0.00169	-0.000291833	-0.000438918	-0.000243413
8878.58	-0.000794892	-0.00142	-0.000357871	-0.000340246	-0.000304001
8882.58	-0.000899103	-0.000929276	-0.000339832	-0.000300966	-0.000303676
8886.58	-0.000928661	-0.00135	-0.000261339	-0.000318195	-0.000147548
8890.5	-0.000804392	-0.00127	-0.000279187	-0.000325961	-0.000205098
8894.36	-0.000679196	-0.00146	-0.000260722	-0.000332401	-0.000232422
8898.37	-0.000619779	-0.000937659	-0.000224419	-0.0002861	-0.000244075
8902.39	-0.000488828	-0.00109	-0.00019103	-0.000243338	-0.000204175
8906.33	-0.000445325	-0.000772319	-0.000149905	-0.000206042	-0.000107965
8910.47	-0.000239967	-0.000886743	-8.75162e-05	-0.000130422	-7.8352e-05
8914.49	-0.000250251	-0.000608805	6.55377e-06	-7.63382e-05	5.28764e-05
8918.56	5.59348e-05	-0.000148388	8.65172e-05	5.62626e-06	0.000140368
8922.52	0.000263066	0.000111338	0.000219042	0.000136432	0.000195637
8926.44	0.000585135	0.000580946	0.000362079	0.000269838	0.000323053
8930.29	0.000843453	0.00162	0.000528467	0.000402617	0.000516141
8934.23	0.001	0.00173	0.000746237	0.000585891	0.000657485
8938.2	0.00125	0.00172	0.00101	0.000827685	0.000864465
8942.25	0.00175	0.00236	0.00133	0.00114	0.00119
8946.42	0.00238	0.00348	0.00177	0.00153	0.00163
8950.48	0.00307	0.00471	0.00231	0.002	0.00222
8954.47	0.00366	0.00486	0.00301	0.00262	0.00288
8958.42	0.00458	0.00591	0.0039	0.0034	0.00372
8959.34	0.00472	0.00594	0.00415	0.00362	0.00397
8960.18	0.00496	0.00597	0.00441	0.00385	0.00422
8961.3	0.00533	0.00634	0.00482	0.0042	0.00459
8962.26	0.00575	0.00656	0.0052	0.0045	0.00495
8963.14	0.00596	0.00686	0.00556	0.00477	0.00532
8964.07	0.00631	0.00737	0.00596	0.00511	0.00575
8965.14	0.00694	0.00764	0.00651	0.00553	0.00632
8965.87	0.00732	0.00813	0.00695	0.00582	0.00677
8966.56	0.00773	0.00866	0.00733	0.00612	0.00727
8967.26	0.00802	0.00912	0.00774	0.00647	0.00781
8967.95	0.00844	0.00945	0.00822	0.00685	0.00838
8968.64	0.00897	0.00973	0.0088	0.00725	0.00897
8969.37	0.00943	0.01001	0.00954	0.00769	0.00962
8969.99	0.00992	0.01052	0.01008	0.00808	0.01019
8970.76	0.01065	0.0112	0.01081	0.00864	0.01091
8971.45	0.01123	0.01171	0.0118	0.00934	0.01175
8972.15	0.01207	0.0124	0.01279	0.00998	0.01292
8972.84	0.01294	0.01336	0.01392	0.01069	0.01367
8973.57	0.01402	0.01493	0.01485	0.0115	0.01573
8974.3	0.01486	0.01631	0.01663	0.01239	0.01672
8975	0.01603	0.01682	0.01841	0.01346	0.01969
8975.69	0.01757	0.01774	0.02053	0.01457	0.02236
8976.38	0.01924	0.0193	0.0233	0.01601	0.02643
8977.15	0.02194	0.0215	0.02725	0.01786	0.03177
8977.81	0.02502	0.02412	0.03149	0.01987	0.03493
8978.62	0.0298	0.02882	0.03848	0.02323	0.04687
8979.35	0.03682	0.0359	0.04794	0.0283	0.06644
8980.05	0.04604	0.04469	0.06152	0.0328	0.08455
8980.7	0.05628	0.05254	0.08138	0.03757	0.14529
8981.4	0.06837	0.06248	0.11553	0.04288	0.2167
8982.13	0.08709	0.07906	0.18007	0.04997	0.30322
8982.83	0.11667	0.10382	0.27814	0.06071	0.40476
8983.52	0.15538	0.13538	0.40002	0.07845	0.44596
8984.25	0.19444	0.17018	0.49364	0.10041	0.45728
8985.03	0.22692	0.20822	0.51904	0.13251	0.45649
8985.68	0.26039	0.24391	0.50013	0.19155	0.45761
8986.34	0.30243	0.28518	0.48515	0.2556	0.47009
8987.15	0.35313	0.34573	0.49379	0.3377	0.49615
8987.77	0.40402	0.38991	0.51251	0.38694	0.51962
8988.46	0.45183	0.43596	0.54537	0.41836	0.53983
8989.2	0.49743	0.4883	0.58323	0.44679	0.57432
8989.82	0.54432	0.53657	0.61871	0.46519	0.60498
8990.48	0.59254	0.5883	0.66023	0.49558	0.64959
8991.33	0.64366	0.6523	0.7133	0.55664	0.70404
8991.94	0.69769	0.70038	0.75289	0.6124	0.75057
8992.56	0.75419	0.75964	0.79897	0.68259	0.80167
8993.34	0.81329	0.82979	0.86315	0.78065	0.86113
8994	0.87255	0.88442	0.92494	0.8672	0.91101
8994.65	0.92685	0.93613	0.98403	0.95013	0.95421
8995.39	0.97664	0.99431	1.04294	1.03105	0.98748
8996.05	1.02215	1.04622	1.08089	1.07717	1.00128
8996.7	1.06359	1.08827	1.10923	1.12708	1.00197
8997.29	1.10056	1.11971	1.12541	1.16941	0.99284
8997.98	1.13199	1.15365	1.13598	1.21545	0.97734
8998.72	1.15626	1.18144	1.13342	1.26344	0.96541
8999.45	1.17166	1.19798	1.11773	1.29953	0.94259
9000.08	1.17918	1.20557	1.09498	1.31744	0.93149
9000.81	1.18053	1.20666	1.06313	1.31803	0.92716
9001.43	1.17698	1.20268	1.03546	1.30472	0.92967
9002.25	1.17033	1.19413	1.00525	1.27854	0.94429
9002.87	1.16204	1.18543	0.98427	1.25185	0.96126
9003.49	1.15293	1.17552	0.96571	1.21794	0.98327
9004.22	1.14355	1.16417	0.94967	1.17255	1.00866
9005	1.13343	1.15112	0.94061	1.12619	1.02322
9005.7	1.12247	1.13849	0.93854	1.09362	1.02541
9006.4	1.11025	1.12426	0.94069	1.06379	1.01547
9007.17	1.09695	1.10701	0.94723	1.03641	1.00252
9007.76	1.08253	1.09376	0.95379	1.01809	0.98025
9008.53	1.06793	1.07657	0.96278	0.99968	0.96201
9009.23	1.05289	1.0607	0.97152	0.9893	0.95324
9010.01	1.03832	1.0433	0.98221	0.97386	0.93272
9010.63	1.02397	1.02997	0.9919	0.9697	0.92306
9011.33	1.01036	1.01412	1.00319	0.9694	0.91021
9012.07	0.9975	1.00143	1.01229	0.97198	0.90152
9012.81	0.98549	0.98978	1.01727	0.97571	0.89423
9013.47	0.97407	0.97981	1.0224	0.97884	0.88842
9014.13	0.96329	0.96887	1.02252	0.98076	0.88787
9014.91	0.95337	0.95683	1.02069	0.9813	0.88941
9015.6	0.94406	0.94799	1.01864	0.9802	0.89115
9016.38	0.93547	0.93883	1.0166	0.97774	0.89736
9017.08	0.92722	0.93087	1.01442	0.97468	0.90312
9017.82	0.91975	0.922	1.0099	0.97039	0.91035
9018.41	0.91274	0.91489	1.00371	0.96664	0.91776
9019.15	0.90666	0.90915	0.9942	0.96128	0.92815
9019.92	0.90141	0.90342	0.98094	0.95464	0.93584
9020.66	0.89691	0.89841	0.96684	0.9462	0.95148
9021.4	0.89312	0.89381	0.95462	0.93612	0.9629
9022.03	0.88998	0.89034	0.94483	0.92564	0.97256
9022.81	0.88763	0.88778	0.93557	0.91256	0.98406
9023.51	0.88591	0.88627	0.92936	0.89929	0.99455
9024.09	0.8848	0.88517	0.92422	0.88831	1.00279
9024.79	0.88433	0.88429	0.9184	0.87619	1.01272
9025.5	0.88434	0.88377	0.91336	0.86541	1.02198
9026.2	0.885	0.88461	0.90895	0.85725	1.02896
9026.98	0.88608	0.88588	0.90516	0.84984	1.03495
9027.64	0.8876	0.88738	0.90247	0.84472	1.03838
9028.26	0.88944	0.8893	0.90038	0.84079	1.03833
9029.12	0.89291	0.89272	0.89832	0.83732	1.03466
9030.1	0.89716	0.89749	0.89682	0.83686	1.02948
9031.07	0.90267	0.90352	0.89606	0.83928	1.01006
9032.09	0.90875	0.91056	0.89626	0.84578	1.00005
9032.99	0.91524	0.91726	0.89749	0.85473	0.98602
9033.81	0.92247	0.92402	0.89987	0.86393	0.97455
9034.82	0.93026	0.93254	0.90452	0.87815	0.96052
9035.95	0.93838	0.9426	0.91174	0.89553	0.949
9036.93	0.94673	0.95117	0.91939	0.90807	0.94211
9037.99	0.95527	0.96026	0.92775	0.92488	0.93815
9038.89	0.96308	0.96864	0.93548	0.94121	0.93625
9039.78	0.9712	0.97651	0.94317	0.95816	0.93627
9041	0.9791	0.98571	0.95197	0.97557	0.93933
9041.98	0.98655	0.99323	0.96009	0.98885	0.94301
9042.99	0.99368	1.0002	0.96891	1.00399	0.94759
9044.01	1.00043	1.00671	0.97756	1.01884	0.95163
9045.03	1.00651	1.01272	0.9867	1.03061	0.95406
9045.85	1.01087	1.01659	0.995	1.0372	0.95469
9047.02	1.01517	1.02097	1.00507	1.04884	0.95361
9048.04	1.01856	1.02403	1.01152	1.05548	0.95322
9049.1	1.02147	1.02649	1.01602	1.06312	0.95458
9050.08	1.02346	1.02822	1.01728	1.06953	0.95764
9051.14	1.02541	1.02951	1.01574	1.07547	0.96258
9052.12	1.02661	1.03078	1.01236	1.07907	0.96706
9053.14	1.02749	1.03124	1.00777	1.08095	0.97112
9054.2	1.0283	1.03167	1.00344	1.08055	0.97441
9055.22	1.02889	1.03207	1.00046	1.07812	0.9756
9056.24	1.0291	1.03209	0.9986	1.07421	0.97634
9057.18	1.02902	1.03152	0.99787	1.06966	0.97768
9058.16	1.02896	1.03148	0.99786	1.06444	0.98023
9059.22	1.02888	1.03109	0.99803	1.0593	0.98431
9060.17	1.02869	1.03072	0.99806	1.05462	0.98921
9061.19	1.02833	1.03015	0.99766	1.04847	0.99544
9062.13	1.028	1.02952	0.99696	1.04419	1.00148
9063.11	1.02761	1.0292	0.99589	1.04042	1.00677
9064.14	1.02723	1.02862	0.99464	1.03545	1.01152
9065.12	1.0265	1.02805	0.99384	1.03047	1.01539
9065.95	1.02573	1.02714	0.99359	1.02699	1.01859
9066.97	1.0247	1.02574	0.99395	1.02381	1.02273
9067.76	1.02349	1.02518	0.99479	1.02098	1.02636
9068.94	1.02263	1.02278	0.99693	1.01733	1.0316
9069.92	1.02096	1.02187	0.99908	1.01469	1.03734
9070.91	1.01938	1.0202	1.00135	1.01175	1.04351
9071.73	1.01731	1.01842	1.00366	1.00948	1.04724
9072.76	1.01527	1.01607	1.00653	1.0067	1.05245
9073.86	1.0134	1.01366	1.00966	1.00345	1.05693
9074.73	1.01076	1.01131	1.01209	1.00183	1.05823
9075.87	1.00869	1.00904	1.01512	0.99917	1.05785
9076.93	1.00618	1.00675	1.0174	0.99731	1.05461
9077.92	1.00382	1.00428	1.01944	0.99586	1.04895
9078.87	1.00129	1.00185	1.0212	0.99453	1.04287
9079.93	0.99899	0.9996	1.0229	0.99317	1.03432
9080.96	0.99675	0.99713	1.02435	0.99197	1.02373
9081.95	0.99465	0.99456	1.02531	0.99116	1.0176
9082.85	0.99242	0.99309	1.0261	0.99048	1.01053
9084	0.99079	0.99098	1.02685	0.98982	1.00211
9085.03	0.98912	0.98943	1.02721	0.98913	0.99482
9086.09	0.98766	0.98758	1.0271	0.98837	0.98879
9087	0.98628	0.98642	1.02656	0.98765	0.9832
9087.95	0.98513	0.98514	1.02545	0.98674	0.9786
9088.9	0.98414	0.98421	1.02335	0.98569	0.9744
9090.17	0.98406	0.9838	1.02012	0.98452	0.9713
9091.16	0.98368	0.98351	1.0164	0.98389	0.96901
9092.18	0.98362	0.98318	1.01222	0.98347	0.96687
9093.17	0.98359	0.98332	1.00821	0.9832	0.96291
9094.16	0.98389	0.98364	1.00378	0.98312	0.95837
9095.15	0.98424	0.9841	0.99891	0.98295	0.95277
9096.1	0.98478	0.98445	0.99444	0.98264	0.9465
9097.17	0.98554	0.98511	0.98962	0.98224	0.93977
9098.12	0.98628	0.98587	0.98555	0.98182	0.93507
9099.11	0.98722	0.98681	0.9813	0.98151	0.93066
9100.07	0.98793	0.98763	0.9779	0.98128	0.9277
9101.06	0.98896	0.98865	0.9745	0.98123	0.92649
9101.97	0.98972	0.98947	0.97132	0.9813	0.92716
9102.92	0.99061	0.99007	0.96877	0.98142	0.92932
9103.91	0.99136	0.99114	0.9669	0.98158	0.93298
9104.94	0.99223	0.99168	0.96509	0.98171	0.93824
9105.86	0.9928	0.99213	0.96395	0.98184	0.94381
9106.85	0.99347	0.9927	0.96313	0.98203	0.94943
9107.84	0.99388	0.99307	0.96287	0.98232	0.95664
9108.92	0.99442	0.99383	0.96324	0.98277	0.96373
9109.79	0.99457	0.99423	0.96397	0.9832	0.9694
9110.82	0.99482	0.99455	0.96535	0.98368	0.97548
9111.85	0.99499	0.99463	0.96733	0.98406	0.98067
9112.93	0.99534	0.99481	0.97021	0.9843	0.98572
9113.8	0.99538	0.99596	0.97285	0.98444	0.98997
9114.88	0.99535	0.99747	0.97619	0.98445	0.9933
9115.99	0.99533	0.99607	0.97982	0.98449	0.9955
9116.95	0.99516	0.99601	0.98288	0.98469	0.99687
9117.98	0.99525	0.99576	0.98586	0.98513	0.99727
9119.02	0.99532	0.99578	0.98834	0.98589	0.99726
9120.01	0.99546	0.99585	0.99044	0.98687	0.99783
9121.05	0.99579	0.99594	0.99205	0.98825	0.99815
9122.08	0.99637	0.99646	0.9936	0.98983	0.99982
9123.16	0.99682	0.99723	0.99469	0.99183	1.00286
9124.08	0.99714	0.99763	0.99554	0.99384	1.00692
9125.11	0.99768	0.9982	0.99643	0.99638	1.01295
9126.19	0.99847	0.99926	0.99725	0.99938	1.02063
9127.15	0.99921	1.00003	0.99794	1.00272	1.02987
9128.18	1.00004	1.00054	0.99866	1.00634	1.04047
9130.14	1.00164	1.00279	1.00007	1.01246	1.05915
9132.25	1.0037	1.00444	1.0015	1.01885	1.07402
9134.25	1.00566	1.00677	1.0029	1.0238	1.08055
9135.89	1.00716	1.00792	1.00419	1.02688	1.08113
9138.13	1.00951	1.0106	1.00653	1.02972	1.07692
9140.05	1.01141	1.01271	1.00938	1.031	1.07141
9141.97	1.01314	1.01441	1.0122	1.03151	1.06401
9144.05	1.01475	1.01573	1.01486	1.03153	1.05395
9145.93	1.01567	1.01641	1.01618	1.03124	1.04096
9147.89	1.01634	1.01738	1.0163	1.03092	1.02564
9149.98	1.01683	1.01748	1.01531	1.03036	1.00776
9152.06	1.01693	1.01758	1.01355	1.02947	0.98846
9154.11	1.0167	1.01622	1.01138	1.02838	0.96974
9156.24	1.01631	1.01578	1.00911	1.02714	0.95122
9158.2	1.01546	1.01576	1.00708	1.02577	0.93686
9160.29	1.0146	1.01469	1.00522	1.02348	0.92671
9162.26	1.01345	1.01372	1.0038	1.02112	0.92391
9164.27	1.0124	1.01238	1.00288	1.0181	0.92841
9166.36	1.01141	1.0109	1.00264	1.01387	0.93964
9168.01	1.00991	1.01037	1.00285	1.00974	0.95203
9170.23	1.00927	1.00931	1.00356	1.00448	0.96999
9172	1.008	1.00848	1.00426	0.9999	0.98316
9174.18	1.00737	1.00742	1.00509	0.99475	0.99604
9175.79	1.00602	1.00656	1.00561	0.99123	1.00305
9177.81	1.00524	1.00476	1.00625	0.98829	1.00821
9179.99	1.00457	1.0044	1.00704	0.98723	1.01061
9181.72	1.00338	1.00368	1.0077	0.98801	1.0105
9184.1	1.00311	1.00296	1.00861	0.99085	1.00884
9186	1.00217	1.00226	1.00917	0.99405	1.0074
9187.94	1.00137	1.002	1.00957	0.99753	1.00665
9190.09	1.001	1.001	1.00978	1.0011	1.00642
9192.19	1.0005	1.00019	1.00977	1.00353	1.0063
9194.38	1.00019	0.99999	1.00948	1.00467	1.0047
9196.08	0.99937	0.99971	1.0092	1.00466	1.00313
9198.35	0.99953	0.99899	1.00868	1.0039	1.00105
9200.41	0.99944	0.99962	1.00799	1.00275	1.0019
9202.4	0.99952	0.99956	1.00724	1.00165	1.00602
9204.35	0.99945	0.99985	1.00628	1.00065	1.01403
9206.34	0.99956	0.99991	1.00534	0.99958	1.02467
9208.2	0.99966	0.99987	1.00432	0.99838	1.03377
9210.24	0.99995	1.00016	1.00316	0.99717	1.04112
9211.9	0.99983	0.99982	1.00203	0.99615	1.0446
9213.85	1.00025	1.0004	1.00083	0.99554	1.04613
9216.01	1.00115	1.00166	0.99951	0.99577	1.04594
9218.04	1.00098	1.00164	0.99827	0.99714	1.04376
9220.12	1.00134	1.0016	0.99721	0.99954	1.04102
9222.08	1.00153	1.00127	0.99642	1.00219	1.03679
9224.15	1.00192	1.00182	0.99589	1.00522	1.03038
9226.15	1.00204	1.00214	0.99551	1.00827	1.02215
9228.19	1.00223	1.00248	0.9954	1.01076	1.01373
9230.39	1.00267	1.00262	0.99549	1.0123	1.00302
9232.31	1.00268	1.00255	0.99565	1.01246	0.99485
9234.15	1.00249	1.0027	0.99586	1.01176	0.98751
9236.44	1.00316	1.00365	0.99617	1.01012	0.98034
9238.2	1.00279	1.00437	0.99652	1.00849	0.97577
9240.4	1.00312	1.00294	0.997	1.00637	0.97251
9242.41	1.00311	1.00351	0.99762	1.00491	0.97173
9244.33	1.00329	1.00339	0.99834	1.00409	0.97294
9246.34	1.0035	1.00372	0.99914	1.00384	0.97495
9248.18	1.00351	1.00366	0.99993	1.00414	0.97676
9250.15	1.00366	1.00373	1.00067	1.00494	0.9784
9252.16	1.0037	1.00387	1.00136	1.00594	0.97945
9254.13	1.00379	1.00399	1.00199	1.00695	0.98062
9255.81	1.00338	1.00397	1.00249	1.00776	0.98175
9258.15	1.00387	1.0043	1.00312	1.00878	0.98342
9259.88	1.00359	1.00417	1.00355	1.00938	0.98483
9261.89	1.00354	1.00364	1.00397	1.00991	0.98655
9264.19	1.00402	1.00343	1.00446	1.01023	0.98912
9266.33	1.00387	1.00357	1.00481	1.01019	0.99208
9268.35	1.00372	1.00395	1.00504	1.00971	0.99502
9270.36	1.00362	1.00351	1.00525	1.00874	0.99788
9272.47	1.0036	1.00322	1.00545	1.00743	1.00097
9274.24	1.0032	1.00367	1.00557	1.00607	1.00304
9276.42	1.00314	1.00317	1.00561	1.00415	1.00514
9278.28	1.00266	1.00299	1.00558	1.00252	1.00699
9281.37	1.00238	1.00271	1.00542	1.00043	1.00972
9284.34	1.00205	1.00219	1.00512	0.99938	1.01176
9287.24	1.00163	1.00154	1.00467	0.99948	1.01385
9290.21	1.00121	1.00142	1.00415	1.00002	1.01613
9293.19	1.00076	1.00075	1.00349	1.00077	1.01792
9296.17	1.00034	1.00032	1.00308	1.00139	1.01997
9299.24	1.00014	1.00021	1.00279	1.00175	1.02119
9302.35	0.99975	1.0005	1.00233	1.00185	1.02037
9305.42	0.99925	0.99938	1.00219	1.00178	1.01792
9308.45	0.99897	0.999	1.00189	1.00127	1.01407
9311.48	0.99857	0.99847	1.00151	1.00034	1.01047
9314.39	0.9981	0.99791	1.00119	0.99932	1.00654
9317.3	0.99771	0.99787	1.0008	0.99807	1.00255
9320.42	0.99776	0.99711	1.0004	0.9967	0.99887
9323.13	0.99723	0.99717	1.0001	0.99594	0.99671
9326.13	0.99716	0.99669	0.99989	0.99569	0.99639
9329.17	0.99697	0.99684	0.99967	0.99591	0.99693
9332.22	0.99685	0.9964	0.99945	0.99638	0.99688
9335.27	0.99684	0.99633	0.99934	0.9968	0.99555
9338.28	0.99659	0.99598	0.99916	0.99706	0.99284
9341.2	0.99644	0.99665	0.99912	0.99714	0.98987
9344.38	0.9965	0.99649	0.99907	0.99697	0.98691
9347.48	0.99667	0.99652	0.99895	0.99637	0.98592
9350.5	0.99679	0.99645	0.99876	0.99549	0.9873
9353.31	0.99664	0.99658	0.99875	0.99456	0.98888
9356.33	0.99689	0.99665	0.99856	0.99399	0.99022
9359.18	0.99695	0.99696	0.99842	0.99382	0.99116
9362.17	0.99724	0.99714	0.99822	0.99417	0.99283
9364.98	0.99719	0.99715	0.99817	0.99496	0.99452
9367.97	0.99735	0.99745	0.99796	0.99629	0.99599
9371.21	0.99762	0.99701	0.99768	0.9981	0.99781
9374.07	0.99749	0.99736	0.99774	0.99968	0.99911
9377.19	0.99764	0.99792	0.99767	1.00121	1.00077
9380.35	0.99772	0.99747	0.99767	1.00239	1.00258
9383.35	0.99762	0.99726	0.99758	1.00308	1.00417
9386.43	0.99758	0.9974	0.99774	1.0035	1.00538
9389.43	0.99763	0.99728	0.99783	1.00362	1.00647
9392.26	0.99754	0.9973	0.99789	1.00349	1.00755
9395.18	0.99752	0.99715	0.99798	1.00317	1.00832
9398.15	0.99755	0.99728	0.99813	1.00261	1.00894
9400.98	0.99752	0.99736	0.99824	1.00186	1.00919
9404.08	0.99771	0.99797	0.99838	1.00087	1.0084
9406.96	0.99752	0.99783	0.99844	1.00001	1.00756
9409.98	0.99748	0.99759	0.99868	0.99931	1.00643
9413.12	0.99763	0.99735	0.9988	0.99873	1.00456
9416.09	0.99751	0.99774	0.99901	0.99846	1.00258
9419.33	0.99769	0.99772	0.99915	0.99827	1.00022
9422.26	0.99752	0.99749	0.99937	0.99819	0.99893
9425.37	0.99758	0.99723	0.99955	0.99792	0.9982
9428.31	0.99754	0.99752	0.99963	0.99735	0.9979
9431.3	0.99752	0.99771	0.99979	0.99664	0.99806
9434.07	0.99727	0.99759	0.99993	0.99587	0.99831
9437.06	0.9973	0.99748	0.99994	0.99504	0.9986
9439.88	0.99689	0.99732	1.00009	0.99429	0.99876
9442.91	0.99689	0.9975	1.00012	0.99387	0.99869
9445.86	0.99668	0.99719	1.00004	0.99358	0.99798
9448.95	0.99675	0.99722	1.0001	0.99345	0.99738
9452.03	0.99669	0.99682	1.00005	0.99346	0.9961
9455.03	0.99658	0.99703	0.99997	0.99356	0.99548
9458.12	0.99661	0.99696	0.99982	0.99373	0.99468
9461.21	0.9966	0.99688	0.99976	0.99394	0.99444
9464.22	0.99661	0.99672	0.99967	0.99429	0.99467
9467.27	0.99668	0.99665	0.99952	0.99481	0.99495
9470.23	0.9968	0.9969	0.99937	0.99544	0.99483
9473.03	0.99667	0.9967	0.99915	0.99613	0.99462
9476	0.99681	0.99669	0.99901	0.99683	0.99489
9478.97	0.99692	0.99677	0.99893	0.99749	0.99517
9481.86	0.99684	0.99679	0.99881	0.99794	0.99588
9484.92	0.99695	0.99705	0.9987	0.9982	0.9965
9487.86	0.99694	0.99697	0.99859	0.9982	0.99772
9490.84	0.99684	0.9969	0.99843	0.99798	0.9986
9494.04	0.99718	0.9969	0.99826	0.99778	0.99979
9497.19	0.9974	0.99733	0.99824	0.9974	1.00091
9500.14	0.99736	0.99741	0.99815	0.99713	1.00169
9503.26	0.99761	0.99756	0.9981	0.99703	1.0028
9506.07	0.9975	0.99767	0.99804	0.99708	1.00356
9509.15	0.99782	0.99744	0.99799	0.99727	1.0044
9512.15	0.99806	0.99775	0.998	0.99742	1.00493
9514.97	0.99815	0.99782	0.99797	0.99747	1.00521
9517.75	0.99812	0.998	0.99797	0.99763	1.00502
9520.83	0.99833	0.9979	0.99809	0.99755	1.00427
9523.97	0.99869	0.99808	0.99815	0.9974	1.0034
9526.84	0.99863	0.99815	0.99819	0.99722	1.00229
9529.85	0.99875	0.99793	0.99822	0.99685	1.00135
9533.07	0.99907	0.99825	0.99825	0.99661	1.00085
9536.12	0.99924	0.99865	0.99839	0.99648	1.00014
9539.09	0.99916	0.99904	0.99843	0.99649	0.99979
9542.1	0.99936	0.99905	0.99852	0.99664	0.99914
9545.08	0.99953	0.99901	0.99857	0.99681	0.99912
9547.96	0.99967	0.9993	0.99862	0.9971	0.99906
9550.98	1.00002	0.99982	0.99868	0.99731	0.99889
9553.92	1.00031	0.99945	0.99877	0.99749	0.99883
9556.76	1.00046	0.9997	0.99889	0.99771	0.99896
9559.83	1.00074	0.99997	0.99893	0.99786	0.99913
9562.86	1.00108	1.0002	0.99901	0.99798	0.99877
9565.98	1.00143	1.00008	0.99906	0.99805	0.99895
9568.92	1.00159	1.00009	0.99909	0.99819	0.99883
9572.08	1.002	1.00057	0.99918	0.99845	0.99847
9575.12	1.00224	1.00115	0.99929	0.99864	0.99823
9578.07	1.00243	1.00146	0.99934	0.99892	0.99822
9582.07	1.00283	1.00171	0.9994	0.99928	0.99797
9586.17	1.00341	1.00186	0.9995	0.99957	0.99777
9590.06	1.00394	1.00243	0.99953	0.99985	0.99773
9593.9	1.00452	1.00257	0.99958	0.99986	0.99802
9597.87	1.00526	1.00316	0.99973	0.99968	0.99853
9601.72	1.00589	1.00389	0.99979	0.99938	0.99826
9605.75	1.00676	1.00469	0.99991	0.99916	0.99875
9609.91	1.00797	1.00523	1.00004	0.99891	0.99923
9614.04	1.00927	1.00643	1.00012	0.9988	0.99957
9618.17	1.01087	1.00748	1.00019	0.99875	1.00004

## Sheet: Figure 1f
	Cu1-N-C	Co3O4/Cu1-N-C	Cu2O	CuO	Cu foil
0	0.27315	0.27944	0.22672	0.40207	0.23108
0.03068	0.26012	0.26562	0.26442	0.42738	0.22243
0.06136	0.2222	0.2255	0.34382	0.48606	0.19776
0.09204	0.16281	0.16314	0.42114	0.54639	0.16137
0.12272	0.08739	0.08586	0.47339	0.5848	0.12298
0.1534	0.00576	0.03109	0.4899	0.59002	0.10328
0.18408	0.08364	0.10259	0.46782	0.56225	0.12208
0.21476	0.16288	0.18196	0.41164	0.51329	0.16459
0.24544	0.22781	0.24615	0.3354	0.46706	0.20874
0.27612	0.27187	0.28735	0.26974	0.45372	0.24271
0.3068	0.29026	0.30047	0.26308	0.48775	0.2602
0.33748	0.28042	0.28314	0.32717	0.55255	0.25822
0.36816	0.24231	0.23602	0.41805	0.61839	0.23684
0.39884	0.17858	0.16326	0.49789	0.66193	0.20019
0.42951	0.09479	0.07611	0.54606	0.67139	0.1597
0.46019	0.01877	0.06399	0.55244	0.64718	0.14029
0.49087	0.10843	0.16129	0.51554	0.60303	0.16612
0.52155	0.20371	0.25831	0.44435	0.56656	0.22292
0.55223	0.28289	0.33562	0.36553	0.57071	0.28482
0.58291	0.3356	0.3817	0.33436	0.62881	0.3361
0.61359	0.35314	0.38779	0.39805	0.72154	0.36761
0.64427	0.32917	0.34887	0.52561	0.81657	0.37432
0.67495	0.26098	0.26691	0.66282	0.88746	0.35503
0.70563	0.15441	0.16999	0.77411	0.9194	0.31297
0.73631	0.09602	0.19729	0.83769	0.91067	0.25734
0.76699	0.25577	0.38757	0.84192	0.87485	0.20694
0.79767	0.48074	0.6347	0.78695	0.84311	0.19076
0.82835	0.7288	0.9025	0.69197	0.85906	0.21948
0.85903	0.98339	1.17078	0.61196	0.95494	0.26607
0.88971	1.22995	1.42227	0.6422	1.12791	0.30126
0.92039	1.45517	1.64193	0.82696	1.35129	0.30724
0.95107	1.64826	1.81825	1.10898	1.59827	0.27433
0.98175	1.80264	1.94523	1.42015	1.85143	0.20017
1.01243	1.91788	2.02484	1.71303	2.10244	0.10179
1.04311	2.00179	2.0697	1.95472	2.34871	0.13415
1.07379	2.07182	2.10511	2.12417	2.58936	0.30818
1.10447	2.15461	2.16786	2.21449	2.82198	0.51017
1.13515	2.28102	2.2978	2.2382	3.04154	0.71282
1.16583	2.47657	2.52253	2.23408	3.24259	0.89586
1.19651	2.7515	2.84535	2.27001	3.42471	1.04015
1.22718	3.09777	3.24649	2.42678	3.59982	1.12849
1.25786	3.49351	3.69338	2.75575	3.79846	1.14712
1.28854	3.91006	4.14998	3.24856	4.06978	1.08753
1.31922	4.31732	4.58192	3.85265	4.46903	0.94873
1.3499	4.68684	4.95885	4.50194	5.03478	0.74237
1.38058	4.99361	5.25551	5.13338	5.76976	0.51341
1.41126	5.21708	5.45246	5.69203	6.63856	0.42643
1.44194	5.34185	5.5365	6.13263	7.5784	0.65455
1.47262	5.3582	5.50097	6.42058	8.51243	1.03216
1.5033	5.26222	5.3457	6.53283	9.36026	1.43726
1.53398	5.05586	5.07675	6.4585	10.0458	1.81804
1.56466	4.74655	4.70581	6.19902	10.5033	2.14002
1.59534	4.34671	4.24937	5.76754	10.6826	2.37659
1.62602	3.87289	3.72766	5.18769	10.5532	2.50975
1.6567	3.34487	3.16345	4.49166	10.1065	2.53518
1.68738	2.78461	2.58084	3.71781	9.35721	2.47336
1.71806	2.2153	2.00425	2.90795	8.34224	2.39081
1.74874	1.66089	1.4579	2.10476	7.11811	2.42583
1.77942	1.14707	0.96751	1.35027	5.75671	2.76167
1.8101	0.70887	0.57085	0.69136	4.33989	3.50344
1.84078	0.42821	0.36466	0.27894	2.95398	4.62887
1.87146	0.44275	0.43602	0.49516	1.68797	6.06931
1.90214	0.61765	0.5933	0.79497	0.67328	7.76123
1.93282	0.7797	0.71602	0.99136	0.57251	9.64934
1.9635	0.88589	0.78195	1.07757	1.09368	11.68
1.99418	0.93086	0.79308	1.06781	1.43336	13.7967
2.02485	0.92027	0.75931	0.98427	1.53714	15.9382
2.05553	0.86488	0.69449	0.85315	1.43273	18.0387
2.08621	0.7785	0.61508	0.70218	1.1753	20.0292
2.11689	0.67721	0.53923	0.55863	0.84166	21.84
2.14757	0.57895	0.48472	0.44797	0.54264	23.4037
2.17825	0.50244	0.46318	0.39097	0.44533	24.6584
2.20893	0.46251	0.47339	0.3969	0.55235	25.5514
2.23961	0.46147	0.50329	0.46201	0.67806	26.0418
2.27029	0.48733	0.53944	0.58006	0.79746	26.1039
2.30097	0.52407	0.57291	0.74675	1.02652	25.7287
2.33165	0.56058	0.5997	0.95646	1.47659	24.9248
2.36233	0.59192	0.6191	1.2011	2.14331	23.7188
2.39301	0.6174	0.63211	1.4715	2.95778	22.1536
2.42369	0.63839	0.6402	1.75932	3.83733	20.2871
2.45437	0.65665	0.6445	2.0581	4.69738	18.1882
2.48505	0.67315	0.64551	2.36349	5.4559	15.934
2.51573	0.68763	0.64316	2.67247	6.03868	13.6051
2.54641	0.69879	0.63718	2.98192	6.38486	11.2816
2.57709	0.70483	0.6274	3.28705	6.45186	9.03899
2.60777	0.7041	0.61404	3.58023	6.21895	6.94491
2.63845	0.69565	0.59781	3.85065	5.68914	5.0575
2.66913	0.67944	0.57979	4.0849	4.88922	3.42748
2.69981	0.65644	0.56127	4.26839	3.86862	2.11298
2.73049	0.62846	0.54362	4.38722	2.69966	1.24373
2.76117	0.59791	0.52817	4.43019	1.49763	1.07852
2.79184	0.56743	0.51622	4.39054	0.72297	1.40016
2.82252	0.53963	0.50912	4.26737	1.41944	1.75136
2.8532	0.51677	0.50811	4.06648	2.42771	2.00299
2.88388	0.50059	0.5141	3.80061	3.30005	2.14473
2.91456	0.4922	0.52719	3.48906	3.95587	2.18931
2.94524	0.49199	0.54629	3.1565	4.36651	2.15024
2.97592	0.49957	0.56906	2.83069	4.53011	2.03735
3.0066	0.5138	0.59216	2.53859	4.4662	1.85984
3.03728	0.53278	0.61182	2.30035	4.21189	1.63526
3.06796	0.55405	0.62437	2.12249	3.81758	1.40709
3.09864	0.57485	0.62682	1.99458	3.34178	1.27057
3.12932	0.59246	0.61724	1.89328	2.84535	1.35554
3.16	0.60447	0.59511	1.79192	2.3844	1.69594
3.19068	0.60912	0.56166	1.66928	2.00137	2.20451
3.22136	0.60553	0.52013	1.51412	1.71483	2.78673
3.25204	0.59385	0.47601	1.32611	1.51517	3.3756
3.28272	0.57533	0.43708	1.11533	1.37608	3.92226
3.3134	0.55228	0.41227	0.90271	1.27733	4.38909
3.34408	0.52785	0.40846	0.72229	1.21935	4.74766
3.37476	0.50559	0.42644	0.62015	1.21742	4.97873
3.40544	0.48868	0.46033	0.62418	1.27919	5.07275
3.43612	0.47908	0.50129	0.70376	1.3876	5.03019
3.4668	0.47685	0.54124	0.80376	1.50718	4.86151
3.49748	0.4802	0.57424	0.88759	1.60068	4.58664
3.52816	0.48616	0.59652	0.93866	1.63963	4.23413
3.55884	0.49147	0.60617	0.95275	1.60779	3.84001
3.58952	0.49337	0.60272	0.93338	1.50134	3.44648
3.62019	0.48994	0.58677	0.88932	1.32806	3.09991
3.65087	0.48022	0.55969	0.8327	1.1062	2.84655
3.68155	0.46404	0.52333	0.777	0.8645	2.72394
3.71223	0.44194	0.47971	0.73415	0.64548	2.75018
3.74291	0.41484	0.43092	0.71107	0.51067	2.92068
3.77359	0.38399	0.37899	0.70742	0.50552	3.21766
3.80427	0.35077	0.32599	0.71679	0.58343	3.62189
3.83495	0.31673	0.27428	0.73059	0.66674	4.11666
3.86563	0.2837	0.22705	0.74153	0.7154	4.6852
3.89631	0.25395	0.18909	0.74504	0.71763	5.30713
3.92699	0.23036	0.16692	0.7393	0.67616	5.95673
3.95767	0.21605	0.16533	0.7245	0.6016	6.60355
3.98835	0.21317	0.18183	0.7022	0.50852	7.21438
4.01903	0.22139	0.20825	0.67472	0.41237	7.75597
4.04971	0.23772	0.23695	0.64492	0.3269	8.19777
4.08039	0.25794	0.26291	0.61612	0.26304	8.51444
4.11107	0.278	0.2831	0.59198	0.23123	8.68798
4.14175	0.29468	0.29589	0.57612	0.24364	8.70928
4.17243	0.30566	0.30063	0.57129	0.30505	8.57917
4.20311	0.30955	0.2975	0.57827	0.40641	8.30887
4.23379	0.30579	0.28736	0.59533	0.53342	7.91995
4.26447	0.29465	0.27165	0.6186	0.67167	7.44379
4.29515	0.27718	0.25225	0.64323	0.80733	6.92059
4.32583	0.25514	0.23125	0.66455	0.92788	6.39751
4.35651	0.23091	0.21072	0.67896	1.02315	5.92528
4.38719	0.20729	0.19234	0.68439	1.08626	5.55213
4.41786	0.18709	0.17709	0.68051	1.11432	5.31439
4.44854	0.17239	0.16496	0.66864	1.10855	5.22678
4.47922	0.16368	0.1551	0.65152	1.07398	5.2786
4.5099	0.15947	0.14625	0.63285	1.01875	5.44011
4.54058	0.15703	0.13718	0.61658	0.95304	5.67457
4.57126	0.15359	0.12716	0.606	0.8878	5.94816
4.60194	0.14711	0.11603	0.60294	0.83347	6.23418
4.63262	0.13658	0.10422	0.60731	0.79863	6.51285
4.6633	0.12189	0.09259	0.6174	0.78876	6.76912
4.69398	0.10372	0.08226	0.63055	0.80539	6.99041
4.72466	0.08338	0.07426	0.64406	0.84581	7.16518
4.75534	0.0628	0.06911	0.65567	0.90363	7.28242
4.78602	0.04486	0.06655	0.66391	0.96975	7.33208
4.8167	0.03424	0.06564	0.66815	1.03361	7.30595
4.84738	0.03471	0.0653	0.66846	1.08452	7.19874
4.87806	0.04189	0.06474	0.66553	1.11309	7.00894
4.90874	0.04954	0.06359	0.66048	1.11293	6.73946
4.93942	0.05501	0.06185	0.65465	1.08248	6.3977
4.9701	0.05777	0.05974	0.64939	1.02739	5.99527
5.00078	0.05835	0.05754	0.64576	0.96337	5.54731
5.03146	0.05778	0.05546	0.64431	0.91832	5.0716
5.06214	0.0572	0.0536	0.645	0.9275	4.58754
5.09282	0.05739	0.05194	0.64713	1.01485	4.11517
5.1235	0.05834	0.0505	0.64963	1.17614	3.67428
5.15418	0.05933	0.04932	0.65133	1.38694	3.28341
5.18486	0.0593	0.0486	0.65127	1.62019	2.95844
5.21553	0.05727	0.04852	0.64898	1.85423	2.71039
5.24621	0.0527	0.04919	0.64461	2.07368	2.54241
5.27689	0.04557	0.05044	0.63886	2.26863	2.44756
5.30757	0.03677	0.05187	0.63281	2.43372	2.40935
5.33825	0.02888	0.05291	0.62752	2.56723	2.4055
5.36893	0.02728	0.05299	0.62371	2.67028	2.41273
5.39961	0.035	0.05162	0.62143	2.74589	2.41046
5.43029	0.04779	0.04848	0.61994	2.79806	2.38253
5.46097	0.0615	0.04348	0.6179	2.831	2.3179
5.49165	0.07387	0.03672	0.61361	2.84844	2.21059
5.52233	0.08354	0.02853	0.60545	2.85326	2.05965
5.55301	0.08968	0.01949	0.59214	2.84723	1.86883
5.58369	0.09181	0.01081	0.57295	2.83103	1.6463
5.61437	0.0898	0.00759	0.54777	2.80428	1.40435
5.64505	0.08388	0.01367	0.5171	2.76573	1.15921
5.67573	0.07455	0.0212	0.48189	2.71345	0.93131
5.70641	0.06264	0.02765	0.44345	2.64509	0.74554
5.73709	0.0493	0.03243	0.40329	2.55823	0.62753
5.76777	0.03622	0.03529	0.36303	2.4508	0.58706
5.79845	0.02633	0.03627	0.32431	2.3215	0.6016
5.82913	0.02401	0.03555	0.2888	2.17018	0.63338
5.85981	0.02925	0.03348	0.25816	1.99815	0.65499
5.89049	0.03689	0.03051	0.23387	1.80828	0.65416
5.92117	0.04368	0.02715	0.21688	1.60495	0.62907
5.95185	0.04843	0.0239	0.20714	1.39379	0.58414
5.98253	0.05089	0.02118	0.20335	1.18129	0.52729
6.0132	0.05128	0.0193	0.20328	0.97428	0.46796
6.04388	0.0502	0.01849	0.20451	0.77937	0.41541
6.07456	0.04845	0.01902	0.20504	0.6024	0.37716
6.10524	0.04689	0.0212	0.20376	0.448	0.35758
6.13592	0.04621	0.02515	0.20049	0.31914	0.35757
6.1666	0.04663	0.03071	0.19606	0.21699	0.37531
6.19728	0.04781	0.03749	0.19205	0.14063	0.40719
6.22796	0.0491	0.04494	0.19041	0.08703	0.44784
6.25864	0.04977	0.05252	0.19271	0.05115	0.49002
6.28932	0.04928	0.05967	0.19944	0.02781	0.52495
6.32	0.04729	0.06593	0.20974	0.01914	0.54333
6.35068	0.0437	0.07094	0.22177	0.03005	0.53676
6.38136	0.03864	0.07449	0.23341	0.04663	0.4994
6.41204	0.03236	0.07659	0.24282	0.06195	0.43077
6.44272	0.02528	0.07748	0.24869	0.07344	0.34304
6.4734	0.01788	0.07762	0.25042	0.07984	0.28392
6.50408	0.01074	0.07766	0.24806	0.0808	0.34262
6.53476	0.005	0.07831	0.24221	0.07683	0.51914
6.56544	0.00483	0.08015	0.23392	0.06904	0.75187
6.59612	0.00848	0.08338	0.2244	0.05897	1.00469
6.6268	0.01146	0.08779	0.21482	0.04827	1.25559
6.65748	0.0131	0.09281	0.20597	0.03849	1.48714
6.68816	0.01336	0.09771	0.19814	0.03113	1.68446
6.71884	0.01239	0.10178	0.191	0.02767	1.83514
6.74952	0.01048	0.10444	0.18381	0.02909	1.92966
6.7802	0.00805	0.1053	0.17571	0.03481	1.96191
6.81087	0.00569	0.10422	0.16591	0.04316	1.92937
6.84155	0.00432	0.10127	0.15394	0.05242	1.83328
6.87223	0.0046	0.09679	0.13971	0.06103	1.67847
6.90291	0.00564	0.09129	0.12351	0.06756	1.4733
6.93359	0.00655	0.08545	0.10598	0.07086	1.22973
6.96427	0.00729	0.08002	0.08803	0.07008	0.96483
6.99495	0.0085	0.07561	0.07085	0.06483	0.70724
7.02563	0.01102	0.07256	0.05592	0.05524	0.51961
7.05631	0.01514	0.07078	0.04495	0.04203	0.513
7.08699	0.02058	0.06976	0.03929	0.02729	0.69061
7.11767	0.02689	0.06879	0.03851	0.01962	0.94216
7.14835	0.03357	0.06719	0.04022	0.03231	1.20708
7.17903	0.04017	0.06447	0.04203	0.05523	1.46228
7.20971	0.04621	0.06039	0.04265	0.08231	1.69737
7.24039	0.05128	0.05506	0.04176	0.11278	1.90657
7.27107	0.05503	0.0489	0.03975	0.1468	2.08612
7.30175	0.05716	0.04272	0.03766	0.18453	2.23329
7.33243	0.0575	0.03771	0.03701	0.2257	2.34598
7.36311	0.05596	0.03524	0.0391	0.26945	2.42271
7.39379	0.05258	0.03598	0.04417	0.31431	2.46283
7.42447	0.04751	0.03928	0.05129	0.3583	2.46668
7.45515	0.04098	0.04369	0.05912	0.39918	2.43582
7.48583	0.03336	0.0479	0.06646	0.43462	2.37322
7.51651	0.02513	0.05103	0.0724	0.46251	2.28322
7.54719	0.01704	0.05261	0.07627	0.48112	2.17143
7.57787	0.01084	0.05251	0.07773	0.48939	2.04445
7.60854	0.01054	0.05086	0.07681	0.48697	1.90941
7.63922	0.01558	0.04804	0.07405	0.47442	1.77343
7.6699	0.02157	0.04468	0.07067	0.45312	1.64294
7.70058	0.02688	0.04158	0.06873	0.42517	1.52298
7.73126	0.03103	0.03955	0.0707	0.39314	1.41657
7.76194	0.03382	0.03911	0.07823	0.35961	1.32444
7.79262	0.03523	0.0402	0.09108	0.32656	1.24512
7.8233	0.03534	0.04221	0.10763	0.29473	1.1755
7.85398	0.03429	0.04433	0.12594	0.26335	1.11167
7.88466	0.03228	0.04581	0.1443	0.23035	1.04972
7.91534	0.02955	0.04613	0.16136	0.19335	0.9864
7.94602	0.02635	0.04496	0.17606	0.15133	0.91939
7.9767	0.02293	0.0422	0.18767	0.1087	0.8474
8.00738	0.01953	0.03788	0.19577	0.08864	0.77026
8.03806	0.01638	0.03215	0.20019	0.12484	0.689
8.06874	0.01371	0.0253	0.20107	0.19802	0.60617
8.09942	0.01173	0.01773	0.19872	0.285	0.52655
8.1301	0.01058	0.01033	0.19361	0.37579	0.45823
8.16078	0.01023	0.00701	0.18625	0.46392	0.4132
8.19146	0.01047	0.01243	0.17711	0.54392	0.40404
8.22214	0.011	0.02045	0.16653	0.611	0.43488
8.25282	0.01156	0.02866	0.15469	0.66116	0.49733
8.2835	0.01199	0.03656	0.14164	0.69139	0.57798
8.31418	0.01221	0.04393	0.12741	0.69989	0.66543
8.34486	0.01225	0.05065	0.11214	0.68613	0.75165
8.37554	0.0122	0.05661	0.09637	0.65092	0.83121
8.40621	0.01226	0.06174	0.08138	0.59633	0.90047
8.43689	0.01264	0.06594	0.06969	0.5256	0.95715
8.46757	0.01349	0.06918	0.06503	0.44299	1.00011
8.49825	0.01484	0.07142	0.06972	0.35377	1.02921
8.52893	0.01655	0.07269	0.08194	0.26482	1.04525
8.55961	0.01838	0.0731	0.09777	0.18707	1.04987
8.59029	0.02009	0.07281	0.11407	0.14203	1.04538
8.62097	0.02147	0.07208	0.1288	0.15257	1.03465
8.65165	0.02234	0.07121	0.1408	0.20024	1.02081
8.68233	0.02259	0.07053	0.1495	0.25635	1.00694
8.71301	0.02219	0.07029	0.15486	0.30899	0.99563
8.74369	0.02117	0.07061	0.15732	0.35445	0.98856
8.77437	0.01966	0.07146	0.15767	0.392	0.98625
8.80505	0.01791	0.07263	0.15696	0.42207	0.98792
8.83573	0.01624	0.07382	0.15625	0.4456	0.99167
8.86641	0.01508	0.07467	0.15631	0.46358	0.99483
8.89709	0.01474	0.07491	0.15736	0.47691	0.99444
8.92777	0.01523	0.07433	0.15905	0.48627	0.98762
8.95845	0.01624	0.07288	0.16054	0.49214	0.97195
8.98913	0.0173	0.07068	0.16082	0.49483	0.94563
9.01981	0.01801	0.06802	0.15895	0.49458	0.90766
9.05049	0.01806	0.06534	0.15428	0.49155	0.85784
9.08117	0.01727	0.06321	0.1466	0.48588	0.79677
9.11185	0.01555	0.06221	0.13613	0.47763	0.72582
9.14253	0.01293	0.06273	0.1236	0.46681	0.64707
9.17321	0.00957	0.06483	0.11021	0.45337	0.56331
9.20388	0.00599	0.06824	0.09756	0.43724	0.47812
9.23456	0.00442	0.07244	0.08745	0.41833	0.39623
9.26524	0.0075	0.07683	0.08127	0.39667	0.32436
9.29592	0.01224	0.08089	0.07927	0.37241	0.27221
9.3266	0.01711	0.08416	0.0802	0.3459	0.25093
9.35728	0.0216	0.08634	0.08207	0.31772	0.26444
9.38796	0.02539	0.08723	0.08306	0.28862	0.30391
9.41864	0.02824	0.08673	0.08196	0.25958	0.3568
9.44932	0.02998	0.08483	0.07827	0.23164	0.41444
9.48	0.0305	0.0816	0.07208	0.2059	0.47199
9.51068	0.02978	0.07716	0.06399	0.18338	0.52679
9.54136	0.02791	0.07168	0.05514	0.16484	0.5772
9.57204	0.02508	0.06538	0.04718	0.15068	0.62202
9.60272	0.02168	0.05848	0.0421	0.14076	0.66028
9.6334	0.01846	0.05125	0.04128	0.13449	0.69118
9.66408	0.0166	0.04399	0.04412	0.13094	0.71417
9.69476	0.01735	0.03704	0.04858	0.12922	0.72903
9.72544	0.02076	0.03078	0.05273	0.12869	0.73601
9.75612	0.02573	0.02566	0.05535	0.1291	0.73592
9.7868	0.03124	0.02214	0.05584	0.1306	0.7302
9.81748	0.03664	0.02041	0.05407	0.1337	0.72084
9.84816	0.0415	0.02013	0.0502	0.13903	0.71017
9.87884	0.04555	0.02056	0.04465	0.14716	0.70062
9.90952	0.0486	0.02093	0.03799	0.15822	0.69419
9.9402	0.05057	0.02068	0.0309	0.1718	0.69203
9.97088	0.05138	0.01949	0.02415	0.187	0.69416

## Sheet: Figure 1g
	Co3O4/N-C	Co3O4/Cu1-N-C	Co foil	CoO	Co3O4
7512.96	0.00202	0.00176	0.00052636	0.00115	0.00137
7516.81	0.00207	0.00115	0.000504602	0.000917847	0.00129
7520.74	0.00161	0.00122	0.000441824	0.00089286	0.00115
7524.71	0.00128	0.000896269	0.000382229	0.000711375	0.00097667
7528.73	0.00129	0.000840538	0.000348608	0.000820897	0.000910747
7532.86	0.00109	0.000995947	0.00021963	0.000774049	0.000762267
7536.84	0.00122	0.000583586	0.000246973	0.000653316	0.000568945
7540.85	0.000799617	0.000389812	0.000159373	0.000500668	0.000448117
7544.7	0.00064808	0.000656538	0.000169182	0.000400361	0.000367013
7548.77	0.000700803	0.000187939	0.000103721	0.000288909	0.000368778
7552.76	0.000167851	0.00024342	8.40975e-05	0.000220046	0.000311353
7556.87	0.000275787	0.000320318	3.07629e-05	0.00012542	0.000258906
7560.92	0.000254299	0.00010525	3.06294e-06	-5.77733e-06	0.000201502
7564.85	9.03243e-05	2.43313e-05	-5.81558e-06	-6.78384e-05	0.000144362
7568.7	-0.00012791	-6.48017e-05	-0.000126564	-0.000155781	7.18002e-05
7572.66	-0.000203478	-0.000169911	-0.000186673	-0.000210137	-4.34878e-06
7576.73	-0.000380762	-0.000307023	-0.000182122	-0.000254489	-6.73219e-05
7580.87	-0.000444553	-0.000362689	-0.000291857	-0.000300877	-0.000113252
7584.93	-0.000447742	-0.00043851	-0.000275467	-0.000260062	-0.000162823
7588.8	-0.000636887	-0.000406331	-0.000407702	-0.00026261	-0.000286511
7592.75	-0.000580597	-0.000705682	-0.00040075	-0.000280556	-0.000338942
7596.66	-0.000623034	-0.00071599	-0.000355931	-0.000282022	-0.000317823
7600.7	-0.000707764	-0.000544613	-0.000354098	-0.000302186	-0.000340986
7604.86	-0.00125	-0.000457361	-0.000312602	-0.000387154	-0.000382187
7608.84	-0.00071258	-0.000732912	-0.000421385	-0.000416197	-0.000401299
7612.9	-0.000738824	-0.000731403	-0.00030596	-0.000444394	-0.000504146
7616.72	-0.000849688	-0.000948479	-0.000282985	-0.000449624	-0.000621656
7620.7	-0.000682093	-0.000696087	-0.00031887	-0.000449856	-0.000543641
7624.75	-0.000366747	-0.000503885	-0.000240096	-0.000433291	-0.000416355
7628.77	-0.000610554	-0.000435447	-0.000250521	-0.000426087	-0.000416686
7632.93	-0.00052296	-0.000368187	-0.000150874	-0.00040566	-0.000401813
7636.88	-0.000670997	-0.000498669	-6.24065e-05	-0.000364208	-0.000369467
7640.7	-0.000256503	-0.000225275	-5.06282e-05	-0.00029685	-0.000331753
7644.68	0.000252035	0.000317858	0.000278335	-0.000232984	-0.000313356
7648.73	-6.68855e-06	-0.000115525	0.000106145	-0.000119126	-0.000246056
7652.8	4.40858e-05	2.98483e-05	0.000286626	-3.40089e-05	-0.000109201
7656.83	0.000238928	0.000138201	0.000494039	3.53884e-05	-2.49859e-05
7660.86	0.000419864	0.000377209	0.000756886	0.000306881	0.000115066
7664.78	0.000623292	0.00058987	0.000920806	0.000516799	0.000270831
7668.6	0.000958926	0.00107	0.00119	0.000729187	0.000460364
7672.72	0.00138	0.000993188	0.00152	0.00101	0.000750275
7676.8	0.00164	0.00165	0.00188	0.00146	0.00113
7680.85	0.00233	0.00216	0.00249	0.00197	0.00157
7684.91	0.00318	0.00294	0.00316	0.00261	0.00214
7688.85	0.00406	0.00357	0.00406	0.00345	0.00289
7689.84	0.00418	0.00381	0.00445	0.00369	0.00312
7690.7	0.00422	0.00407	0.00462	0.00393	0.00334
7691.74	0.00456	0.00443	0.00505	0.00422	0.00362
7692.64	0.00526	0.0046	0.00538	0.00449	0.0039
7693.7	0.00539	0.00522	0.00583	0.00488	0.00426
7694.72	0.00542	0.00552	0.00636	0.00532	0.00462
7695.7	0.00605	0.00601	0.00685	0.00573	0.00501
7696.6	0.00653	0.00647	0.00749	0.00621	0.00539
7697.72	0.00727	0.00711	0.00833	0.00684	0.00591
7698.7	0.00753	0.0077	0.00918	0.00751	0.00649
7699.21	0.00797	0.00804	0.00968	0.00782	0.00684
7699.71	0.00828	0.00839	0.01022	0.00822	0.00718
7700.19	0.00862	0.00858	0.01085	0.00866	0.0075
7700.7	0.00899	0.00901	0.01163	0.00912	0.0079
7701.23	0.00937	0.00939	0.0125	0.00964	0.00838
7701.74	0.01003	0.00978	0.0134	0.01009	0.00886
7702.22	0.0103	0.0103	0.01448	0.01055	0.00937
7702.78	0.011	0.01096	0.01605	0.01124	0.01001
7703.26	0.01146	0.01157	0.01758	0.01191	0.01065
7703.76	0.01233	0.01234	0.01966	0.01265	0.01144
7704.3	0.01313	0.01331	0.02245	0.01353	0.01237
7704.8	0.01396	0.01436	0.02598	0.01452	0.01345
7705.28	0.01548	0.01544	0.03016	0.01565	0.01478
7705.79	0.0167	0.01711	0.03626	0.01723	0.01676
7706.3	0.01895	0.0191	0.04535	0.01923	0.01956
7706.83	0.02185	0.02236	0.05828	0.02245	0.02439
7707.34	0.026	0.02634	0.07651	0.02708	0.0325
7707.79	0.03178	0.03147	0.10249	0.03269	0.04429
7708.32	0.03973	0.03902	0.14303	0.0396	0.06103
7708.86	0.04592	0.04451	0.18214	0.04519	0.07106
7709.36	0.04807	0.0454	0.22144	0.04649	0.06799
7709.87	0.04634	0.04423	0.25589	0.04607	0.06426
7710.32	0.04509	0.04349	0.28457	0.04676	0.06505
7710.8	0.04591	0.0446	0.31211	0.0495	0.06789
7711.28	0.04811	0.04692	0.33223	0.0537	0.07029
7711.82	0.05105	0.05043	0.34897	0.0611	0.07209
7712.3	0.05444	0.05458	0.35843	0.07081	0.07404
7712.8	0.05889	0.06057	0.36677	0.08505	0.07681
7713.28	0.06469	0.0684	0.37537	0.10207	0.08082
7713.76	0.07314	0.07877	0.38621	0.12424	0.08805
7714.21	0.08421	0.09239	0.39841	0.14771	0.09847
7714.72	0.09975	0.11078	0.4173	0.17996	0.11466
7715.26	0.11938	0.1368	0.43969	0.22602	0.13872
7715.68	0.14293	0.16482	0.45858	0.26926	0.16547
7716.13	0.17312	0.19765	0.47946	0.32128	0.20059
7716.64	0.20893	0.24202	0.50035	0.3795	0.24756
7717.12	0.2519	0.29036	0.52221	0.43377	0.29791
7717.63	0.29873	0.3473	0.54716	0.4898	0.3496
7718.11	0.35146	0.40608	0.57139	0.5418	0.39399
7718.53	0.40445	0.4611	0.59327	0.58986	0.42987
7719.1	0.46312	0.53844	0.62276	0.66256	0.47579
7719.55	0.52125	0.60214	0.64876	0.73339	0.51401
7720.11	0.58644	0.68703	0.68415	0.84321	0.5648
7720.57	0.65299	0.76258	0.71396	0.94575	0.61205
7721.05	0.7252	0.83636	0.74461	1.05317	0.67013
7721.56	0.79495	0.92236	0.77789	1.15154	0.73834
7722.12	0.86804	1.00837	0.81339	1.239	0.81079
7722.57	0.93387	1.07535	0.84035	1.29435	0.85868
7723.08	0.99605	1.14072	0.86994	1.35028	0.90145
7723.59	1.05594	1.19334	0.89405	1.41014	0.93683
7724.1	1.11133	1.24527	0.91233	1.48103	0.97142
7724.58	1.16631	1.291	0.92421	1.55284	1.00366
7725.09	1.21943	1.33077	0.93232	1.61517	1.03829
7725.57	1.27287	1.36413	0.93739	1.64454	1.07952
7726.05	1.31895	1.39691	0.93971	1.63516	1.1338
7726.59	1.36348	1.42618	0.94012	1.59383	1.213
7727.1	1.40169	1.44156	0.93931	1.50942	1.30399
7727.67	1.43396	1.44913	0.93817	1.42569	1.41076
7728.12	1.45557	1.44672	0.93748	1.35635	1.48704
7728.63	1.46451	1.43333	0.93743	1.28343	1.54174
7729.19	1.45733	1.40739	0.93982	1.21423	1.55366
7729.65	1.43482	1.37831	0.94366	1.16949	1.5285
7730.22	1.39735	1.33253	0.95107	1.12648	1.46788
7730.67	1.35348	1.28909	0.95893	1.09661	1.40348
7731.18	1.30426	1.24185	0.96892	1.0655	1.33007
7731.69	1.25102	1.19801	0.97953	1.03143	1.2659
7732.2	1.20395	1.15825	0.98837	0.99551	1.21568
7732.77	1.15995	1.12019	0.99461	0.95386	1.17628
7733.25	1.12644	1.09399	0.99681	0.9227	1.15271
7733.7	1.10057	1.07391	0.99634	0.89575	1.13759
7734.21	1.08195	1.05694	0.9932	0.87176	1.1244
7734.72	1.07113	1.04536	0.98751	0.85572	1.11518
7735.29	1.06469	1.03606	0.98064	0.84584	1.10886
7735.72	1.06104	1.03134	0.97542	0.84332	1.10578
7736.2	1.05851	1.02765	0.9699	0.84561	1.1035
7736.68	1.05569	1.02489	0.96587	0.85275	1.10091
7737.19	1.05291	1.02311	0.96244	0.86577	1.09629
7737.7	1.04956	1.02125	0.95916	0.88263	1.08943
7738.19	1.04587	1.01909	0.95633	0.90265	1.08072
7738.67	1.04257	1.01681	0.95349	0.925	1.07065
7739.15	1.03883	1.01451	0.95023	0.9467	1.0603
7739.66	1.03519	1.01138	0.94677	0.96709	1.05164
7740.14	1.0324	1.00834	0.94331	0.98063	1.04731
7740.6	1.03047	1.00526	0.94	0.98787	1.04652
7741.05	1.02897	1.00205	0.93724	0.98964	1.04812
7741.54	1.02868	0.99875	0.93479	0.98593	1.05418
7742.02	1.02875	0.99528	0.93286	0.97756	1.05847
7742.5	1.02928	0.99214	0.9314	0.96612	1.06229
7743.02	1.02918	0.98817	0.93027	0.95225	1.0638
7743.47	1.02795	0.98352	0.92951	0.93901	1.06259
7743.95	1.02529	0.9778	0.92884	0.92553	1.05878
7744.47	1.02085	0.97066	0.92871	0.91253	1.05235
7744.98	1.0144	0.96334	0.92901	0.90135	1.04453
7745.43	1.00613	0.95519	0.9296	0.89306	1.03695
7745.94	0.99584	0.94471	0.93083	0.88549	1.02714
7746.46	0.98506	0.93523	0.93307	0.87513	1.01601
7746.91	0.97354	0.92615	0.93591	0.86861	1.00593
7747.45	0.96096	0.91635	0.93917	0.86083	0.99367
7747.94	0.94922	0.90817	0.94322	0.85417	0.98257
7748.48	0.93757	0.89922	0.94915	0.84735	0.97104
7748.96	0.92654	0.89128	0.95481	0.84187	0.96133
7749.44	0.91562	0.88441	0.9613	0.83724	0.95206
7749.99	0.9064	0.87765	0.96857	0.8332	0.94329
7750.47	0.89778	0.87265	0.97538	0.8306	0.9365
7750.95	0.88989	0.86824	0.98322	0.82883	0.93009
7751.44	0.88239	0.86413	0.9915	0.82781	0.92372
7751.95	0.87601	0.86076	1.00006	0.82779	0.91704
7752.49	0.87012	0.85837	1.00885	0.82897	0.90991
7753.01	0.86469	0.85646	1.01665	0.83129	0.90305
7753.52	0.85978	0.85501	1.02583	0.83476	0.89629
7754	0.85536	0.85435	1.03471	0.83907	0.89008
7754.52	0.85212	0.85452	1.04187	0.84445	0.8835
7755.03	0.84937	0.85516	1.04894	0.8502	0.87735
7755.6	0.84794	0.85643	1.05569	0.85678	0.87112
7756.06	0.84648	0.85839	1.06047	0.86214	0.86617
7756.57	0.84639	0.86098	1.06452	0.8681	0.86071
7757.09	0.84713	0.864	1.06742	0.8738	0.85575
7757.6	0.84781	0.86742	1.06874	0.87919	0.85155
7758.14	0.84968	0.87127	1.06882	0.88445	0.84804
7758.63	0.85106	0.87495	1.06761	0.88885	0.8458
7759.6	0.85576	0.88327	1.06206	0.89707	0.84428
7760.65	0.86086	0.89374	1.05228	0.90639	0.84698
7761.51	0.86749	0.90268	1.04007	0.91773	0.85132
7762.6	0.87517	0.91393	1.02451	0.94046	0.8572
7763.62	0.88482	0.92591	1.00839	0.96846	0.86163
7764.48	0.8968	0.93773	0.99541	0.99656	0.86495
7765.48	0.90754	0.94865	0.98023	1.02959	0.86967
7766.43	0.91955	0.95967	0.9679	1.05856	0.87603
7767.37	0.93193	0.97158	0.95448	1.08389	0.88428
7768.43	0.94513	0.98312	0.94423	1.10616	0.8959
7769.4	0.95771	0.99452	0.93579	1.12106	0.90847
7770.32	0.9696	1.00275	0.93087	1.13172	0.92134
7771.35	0.98152	1.01321	0.92709	1.14158	0.93619
7772.35	0.99215	1.02224	0.92507	1.15066	0.95002
7773.44	1.00109	1.02961	0.92338	1.15621	0.96305
7774.45	1.00884	1.03486	0.92211	1.15446	0.9728
7775.36	1.01731	1.03969	0.92015	1.14636	0.98121
7776.48	1.0269	1.04541	0.918	1.13101	0.99264
7777.31	1.03675	1.04987	0.91631	1.11635	1.003
7778.46	1.04748	1.05555	0.91511	1.09534	1.02016
7779.47	1.05668	1.0595	0.91525	1.07716	1.03825
7780.5	1.0654	1.06251	0.91694	1.05751	1.05935
7781.51	1.07217	1.06455	0.92017	1.03967	1.07878
7782.51	1.07747	1.06559	0.92429	1.02259	1.0953
7783.6	1.08021	1.06564	0.92933	1.00731	1.10739
7784.52	1.08138	1.06447	0.93395	0.99697	1.11308
7785.64	1.08013	1.06137	0.93915	0.98555	1.11577
7786.51	1.07811	1.0587	0.94294	0.97668	1.11568
7787.57	1.07592	1.05554	0.9488	0.9651	1.11382
7788.52	1.07232	1.05182	0.95411	0.95496	1.11115
7789.5	1.06873	1.04824	0.96065	0.9457	1.10807
7790.53	1.06418	1.04413	0.96725	0.93709	1.10523
7791.46	1.05912	1.04011	0.97341	0.93074	1.10348
7792.32	1.05346	1.03571	0.97923	0.92632	1.10212
7793.39	1.04805	1.03081	0.98577	0.92275	1.09978
7794.39	1.04221	1.02616	0.99219	0.9218	1.09608
7795.37	1.03661	1.02183	0.99896	0.92324	1.09053
7796.44	1.03149	1.01736	1.00631	0.92759	1.08215
7797.36	1.02656	1.01319	1.01412	0.93318	1.07359
7798.29	1.02234	1.00963	1.02241	0.94022	1.06431
7799.44	1.01859	1.0063	1.03356	0.94999	1.05247
7800.31	1.01447	1.00381	1.04292	0.95725	1.04331
7801.4	1.01178	1.00072	1.05478	0.96596	1.03136
7802.47	1.00884	0.99818	1.06537	0.97224	1.02043
7803.37	1.00644	0.99656	1.07373	0.97569	1.01197
7804.41	1.00477	0.99547	1.08033	0.97776	1.0035
7805.42	1.00286	0.99449	1.08545	0.97814	0.99671
7806.49	1.00217	0.99395	1.08841	0.97779	0.99057
7807.59	1.00102	0.99376	1.0889	0.9776	0.98563
7808.54	1.00089	0.9936	1.08675	0.97788	0.98245
7809.61	1.00048	0.99396	1.08281	0.97871	0.98023
7810.63	1.00043	0.99429	1.07726	0.97991	0.97962
7811.49	1.00036	0.9948	1.07219	0.98152	0.98028
7812.68	1.0014	0.9959	1.0636	0.98505	0.9826
7813.55	1.00095	0.99605	1.05619	0.989	0.98496
7814.56	1.00079	0.99597	1.04962	0.99523	0.98775
7815.58	1.00058	0.99585	1.04152	1.00301	0.98976
7816.59	0.99953	0.99527	1.03209	1.01251	0.99078
7817.44	0.99866	0.99457	1.02436	1.02076	0.99084
7818.39	0.99732	0.99364	1.01685	1.03001	0.99023
7819.41	0.99614	0.99248	1.00917	1.0388	0.98926
7820.28	0.99462	0.99157	1.00291	1.04442	0.98853
7821.41	0.99306	0.9903	0.99601	1.0489	0.98826
7822.34	0.99195	0.98956	0.98961	1.04995	0.98886
7823.32	0.99126	0.98846	0.98193	1.04863	0.99033
7824.2	0.99093	0.98794	0.97508	1.04565	0.99219
7825.3	0.9909	0.9878	0.966	1.04005	0.99504
7826.4	0.99125	0.98755	0.95595	1.03265	0.99846
7827.34	0.99161	0.98773	0.94745	1.02514	1.00192
7828.38	0.99213	0.98787	0.93883	1.01577	1.0063
7829.37	0.9925	0.98827	0.93123	1.0059	1.01077
7830.45	0.99349	0.98886	0.92481	0.99503	1.01557
7831.52	0.99416	0.98985	0.91988	0.9839	1.01974
7832.43	0.99429	0.99066	0.91738	0.97424	1.02257
7833.53	0.99455	0.99164	0.91556	0.96284	1.02492
7834.49	0.99551	0.99263	0.91576	0.95322	1.02613
7835.57	0.9957	0.99379	0.91713	0.94408	1.0264
7836.56	0.99611	0.99494	0.91942	0.93817	1.02587
7837.52	0.99624	0.99605	0.92301	0.93488	1.02477
7838.6	0.99594	0.99695	0.92719	0.93489	1.02318
7839.6	0.99551	0.99753	0.93212	0.93853	1.02147
7840.56	0.99416	0.99787	0.93734	0.94508	1.01946
7841.49	0.99287	0.99807	0.94211	0.95369	1.01703
7842.48	0.99125	0.9981	0.94745	0.96469	1.01351
7843.45	0.98935	0.99809	0.9528	0.97696	1.00882
7844.41	0.9873	0.99768	0.95824	0.98936	1.00286
7845.29	0.98571	0.99714	0.96222	1.00042	0.99623
7846.4	0.9836	0.99666	0.96677	1.0126	0.9866
7847.27	0.98183	0.99614	0.97031	1.02032	0.978
7848.33	0.98031	0.99571	0.97326	1.02751	0.96681
7849.2	0.97874	0.99542	0.97483	1.03088	0.95777
7850.28	0.97854	0.9952	0.97534	1.03233	0.94745
7851.31	0.9782	0.99532	0.9756	1.03092	0.93916
7852.3	0.97819	0.99564	0.97531	1.02756	0.93332
7853.27	0.97885	0.99616	0.97478	1.02307	0.92967
7854.32	0.98004	0.99718	0.97438	1.01761	0.92816
7855.17	0.98133	0.99822	0.97471	1.0132	0.92862
7856.29	0.98374	0.99956	0.97649	1.00796	0.93112
7857.37	0.98569	1.0011	0.97996	1.00393	0.93547
7858.43	0.98857	1.00289	0.98474	1.00157	0.94122
7860.45	0.99433	1.00661	1.00064	1.00204	0.95567
7862.56	1.00043	1.0105	1.02168	1.00879	0.97274
7864.61	1.00605	1.01389	1.0431	1.01811	0.99007
7866.47	1.01064	1.01626	1.06125	1.0268	1.00563
7868.46	1.01444	1.01786	1.07553	1.03614	1.02202
7870.43	1.01734	1.01868	1.08546	1.04464	1.03662
7872.35	1.01985	1.01918	1.0925	1.05093	1.04744
7874.32	1.02204	1.01917	1.09797	1.05435	1.05424
7876.29	1.0245	1.01889	1.09961	1.05417	1.05736
7878.29	1.02652	1.01861	1.09603	1.05036	1.05851
7880.41	1.02867	1.01824	1.08713	1.04251	1.05871
7882.42	1.03041	1.01824	1.07391	1.03177	1.05856
7884.51	1.0313	1.01842	1.0559	1.01773	1.0587
7886.58	1.0318	1.01826	1.03361	1.0014	1.05939
7888.53	1.03202	1.01836	1.00839	0.98493	1.0601
7890.57	1.03176	1.0185	0.98185	0.96803	1.05982
7892.55	1.03128	1.01843	0.9585	0.95311	1.05737
7894.53	1.03035	1.01837	0.94015	0.94167	1.05179
7896.52	1.02878	1.01768	0.92726	0.9349	1.04327
7898.38	1.02629	1.01632	0.9217	0.93332	1.0339
7900.31	1.02336	1.01532	0.92232	0.93693	1.02548
7902.38	1.01922	1.01302	0.9293	0.94633	1.01783
7904.4	1.01456	1.01031	0.94046	0.95943	1.01192
7906.45	1.00993	1.00776	0.95231	0.97429	1.00707
7908.44	1.00556	1.00534	0.96374	0.98823	1.00255
7910.55	1.00159	1.00283	0.97498	1.00105	0.99742
7912.57	0.99864	1.00132	0.98384	1.01108	0.99171
7914.62	0.99575	0.99949	0.99101	1.01891	0.98502
7916.58	0.99375	0.99821	0.99603	1.02394	0.97853
7918.61	0.99253	0.99737	0.99883	1.02681	0.97241
7920.6	0.99169	0.99756	1.00023	1.02767	0.96789
7922.6	0.99096	0.99702	1.00057	1.02714	0.96591
7924.48	0.9914	0.99699	0.99994	1.02607	0.96687
7926.42	0.99166	0.99717	0.99887	1.02493	0.97046
7928.39	0.99221	0.99728	0.99694	1.02365	0.9759
7930.39	0.99263	0.99736	0.99392	1.02203	0.98249
7932.54	0.99318	0.99727	0.99059	1.02008	0.99046
7934.51	0.99364	0.99762	0.98792	1.01844	0.9984
7936.64	0.99373	0.99782	0.98755	1.01733	1.0066
7938.64	0.99435	0.99785	0.99053	1.01665	1.01333
7940.65	0.99472	0.99802	0.99702	1.01574	1.01835
7942.71	0.9954	0.99816	1.00673	1.01409	1.02085
7944.72	0.99639	0.99901	1.01723	1.01152	1.02065
7946.76	0.99752	0.99962	1.02707	1.00833	1.01821
7948.68	0.99874	1.00028	1.03496	1.00544	1.01507
7950.66	0.99985	1.00095	1.04259	1.00282	1.01176
7952.52	1.0011	1.00183	1.04836	1.00104	1.00912
7954.57	1.00236	1.00281	1.05331	1.00035	1.00702
7956.58	1.00414	1.00376	1.05627	1.00084	1.00526
7958.51	1.00504	1.00464	1.05703	1.00178	1.00349
7960.58	1.00649	1.00514	1.05481	1.00234	1.00162
7962.57	1.00758	1.00557	1.04989	1.00132	1.0001
7964.59	1.00823	1.00593	1.04256	0.9997	0.99919
7966.73	1.00904	1.00652	1.03306	0.99569	0.99926
7968.81	1.00874	1.00653	1.0223	0.99104	0.99965
7970.74	1.00801	1.00632	1.01216	0.98691	0.99945
7972.77	1.00654	1.00543	1.00228	0.98351	0.99818
7974.79	1.00505	1.00453	0.99419	0.98121	0.99667
7976.66	1.00348	1.00377	0.98757	0.98008	0.9962
7978.57	1.00234	1.00307	0.98302	0.98001	0.99696
7980.57	1.00121	1.00289	0.97982	0.98105	0.99895
7982.53	1.00104	1.00249	0.97784	0.98298	1.00165
7984.44	1.00108	1.00287	0.97721	0.9854	1.00442
7986.56	1.00106	1.00273	0.97701	0.98857	1.00714
7988.59	1.00171	1.00244	0.97646	0.99197	1.00857
7990.6	1.00181	1.00287	0.97631	0.99564	1.00864
7992.66	1.00198	1.00248	0.9756	0.99952	1.0072
7994.75	1.00193	1.00246	0.97514	1.00346	1.00447
7996.82	1.0015	1.00168	0.97481	1.0071	1.00131
7998.8	1.00093	1.00103	0.97525	1.01008	0.99866
8000.77	1.00066	1.00012	0.97555	1.01245	0.99707
8002.72	0.99998	0.99996	0.97644	1.01423	0.99698
8004.64	0.99949	0.9995	0.97812	1.01557	0.99831
8006.62	0.99948	0.99889	0.98038	1.01649	1.00076
8008.51	0.99919	0.99838	0.98281	1.01702	1.0037
8011.47	0.99921	0.99833	0.98723	1.01739	1.00882
8014.55	0.99959	0.99833	0.99208	1.01606	1.01323
8017.63	1.00029	0.9988	0.99617	1.01186	1.015
8020.69	1.00095	0.99915	0.99925	1.00522	1.01408
8023.84	1.00167	0.99965	1.00196	0.99767	1.01167
8026.87	1.00232	1.00025	1.00478	0.99241	1.00917
8029.72	1.00363	1.00087	1.0078	0.98982	1.0069
8032.6	1.004	1.00153	1.01129	0.98931	1.00431
8035.58	1.00514	1.00195	1.01601	0.99038	1.0019
8038.49	1.00613	1.0025	1.02036	0.99197	1.00091
8041.57	1.00685	1.00302	1.02412	0.99344	1.00127
8044.67	1.00704	1.00318	1.02553	0.99396	1.00167
8047.75	1.00619	1.00277	1.02519	0.99313	1.00067
8050.77	1.00426	1.00194	1.02262	0.9916	0.99766
8053.85	1.0017	1.00076	1.01873	0.99041	0.99323
8056.81	0.999	0.99945	1.01405	0.99049	0.98952
8059.75	0.99681	0.99838	1.00875	0.99218	0.98782
8062.65	0.99524	0.99746	1.00475	0.99478	0.98841
8065.59	0.99445	0.99677	1.00224	0.9975	0.99074
8068.65	0.99424	0.99668	1.00125	1.00034	0.9947
8071.65	0.99415	0.99629	1.00193	1.00322	0.99897
8074.72	0.99431	0.99629	1.00245	1.00618	1.00197
8077.79	0.99397	0.99575	1.00174	1.00877	1.00275
8080.8	0.99362	0.99507	0.99927	1.01032	1.00132
8083.76	0.99273	0.99449	0.99484	1.01079	0.99774
8086.83	0.9919	0.99366	0.99074	1.01041	0.99245
8089.66	0.99103	0.99322	0.98845	1.00924	0.9874
8092.68	0.9907	0.99284	0.98741	1.00764	0.98333
8095.58	0.99049	0.99272	0.9874	1.00538	0.98199
8098.64	0.99078	0.99289	0.98739	1.00204	0.98374
8101.73	0.99163	0.9934	0.98746	0.99751	0.98762
8104.82	0.99277	0.99405	0.98794	0.99322	0.99194
8107.85	0.99426	0.99483	0.9887	0.99028	0.9952
8110.79	0.99569	0.99565	0.98978	0.98899	0.99695
8113.83	0.99724	0.9966	0.9916	0.9893	0.99763
8116.68	0.99873	0.9975	0.99336	0.99077	0.99786
8119.47	1.0007	0.9991	0.99531	0.99299	0.99851
8122.57	1.00158	0.99927	0.99731	0.99533	1.00018
8125.62	1.00303	1.00004	0.99956	0.99707	1.00257
8128.63	1.00418	1.00057	1.00155	0.9979	1.00515
8131.68	1.00474	1.00107	1.00354	0.99778	1.00703
8134.74	1.00475	1.00124	1.00526	0.99724	1.00773
8137.82	1.00448	1.00133	1.00707	0.99696	1.00708
8140.69	1.0036	1.00107	1.0086	0.9968	1.00548
8143.75	1.00277	1.00057	1.01007	0.99664	1.00326
8146.62	1.00184	1.0001	1.01126	0.99641	1.00131
8149.53	1.0008	0.99964	1.01182	0.99631	1.00004
8152.6	1.00001	0.99889	1.01186	0.99637	0.99975
8155.66	0.99943	0.9986	1.01109	0.99683	0.99993
8158.61	0.99871	0.99831	1.00979	0.9975	0.9999
8161.74	0.99843	0.99776	1.00769	0.99811	0.99971
8164.76	0.99811	0.99764	1.00555	0.9986	0.99999
8167.77	0.99816	0.99744	1.00359	0.9993	1.00082
8170.76	0.99818	0.99731	1.00228	1.00043	1.00154
8173.62	0.99803	0.99732	1.00151	1.00191	1.00144
8176.57	0.99789	0.99698	1.00122	1.00341	1.00013
8179.53	0.99745	0.99682	1.00134	1.00441	0.99778
8182.59	0.99718	0.99659	1.00168	1.00473	0.99489
8185.56	0.99658	0.99625	1.00211	1.00438	0.99234
8188.65	0.99619	0.99605	1.00238	1.00361	0.99053
8191.68	0.9957	0.99577	1.00201	1.00283	0.98979
8194.75	0.99548	0.99568	1.00192	1.00216	0.98955
8197.76	0.99538	0.99552	1.00076	1.00155	0.98954
8200.7	0.99535	0.99566	0.99974	1.00091	0.98985
8203.61	0.99551	0.99578	0.99843	1.00023	0.99035
8206.53	0.9958	0.99608	0.99766	0.99959	0.99086
8209.51	0.99638	0.99633	0.99688	0.99889	0.99134
8212.62	0.99688	0.99682	0.99654	0.9982	0.99192
8215.64	0.99753	0.99715	0.99594	0.99757	0.99289
8218.76	0.9981	0.99751	0.9951	0.99698	0.99441
8221.82	0.99875	0.99807	0.99456	0.99661	0.99622
8224.84	0.99929	0.99841	0.99408	0.99663	0.99806
8227.61	0.99955	0.99878	0.9941	0.99686	0.99967
8230.71	0.99981	0.99878	0.99419	0.99726	1.00136
8236.58	1.00032	0.99955	0.99541	0.99718	1.00295
8239.56	1.00015	0.99945	0.99624	0.99684	1.00271
8242.66	1.00008	0.99944	0.99731	0.9966	1.00202
8245.64	0.99977	0.99932	0.9982	0.99646	1.00118
8248.71	0.99923	0.99908	0.99983	0.99651	1.00013
8251.79	0.99914	0.99892	1.00154	0.99676	0.99902
8254.81	0.99881	0.99868	1.0032	0.99724	0.99807
8257.73	0.99833	0.99857	1.00524	0.99802	0.99735
8260.62	0.99809	0.9983	1.00645	0.99912	0.99679
8263.51	0.99792	0.99816	1.00735	1.0005	0.99621
8266.47	0.99773	0.99812	1.00831	1.00195	0.99562
8269.5	0.99762	0.99819	1.00837	1.00318	0.99533
8272.34	0.99754	0.99817	1.008	1.0039	0.99545
8275.63	0.99787	0.99815	1.00729	1.00415	0.99586
8278.5	0.99779	0.99844	1.0064	1.00389	0.99631
8281.73	0.99802	0.99829	1.00528	1.00311	0.99672
8284.74	0.99816	0.99841	1.00419	1.00218	0.9969
8287.65	0.99837	0.9985	1.00326	1.0013	0.99686
8290.5	0.99842	0.99859	1.00286	1.00063	0.99667
8293.48	0.99876	0.99871	1.0023	1.00021	0.99637
8296.36	0.99892	0.99884	1.00181	1.00013	0.99609
8299.34	0.99881	0.99886	1.00145	1.00036	0.99602
8302.5	0.99918	0.9991	1.00095	1.00067	0.99619
8305.55	0.99923	0.99927	1.00063	1.0008	0.99644
8308.61	0.99934	0.99931	1.00086	1.00076	0.99669
8312.65	0.99959	0.99946	1.0008	1.00042	0.99707
8316.57	0.99981	0.99979	1.00056	0.99984	0.99759
8320.33	1.00027	1.00015	1.00032	0.99933	0.99831
8324.45	1.00072	1.00054	1.00008	0.99909	0.99946
8328.45	1.00118	1.00081	1.00004	0.99922	1.00094
8332.22	1.0013	1.0011	1.00012	0.99952	1.00233
8336.62	1.00192	1.00135	0.99952	0.99976	1.00367
8340.6	1.00201	1.00128	0.99926	0.99989	1.00434
8344.58	1.00213	1.00167	0.99922	0.99999	1.00444
8348.56	1.00217	1.00163	0.99894	1.00006	1.00412
8352.21	1.00189	1.00166	0.99872	1.0002	1.00349
8356.34	1.00171	1.00158	0.99884	1.00039	1.00259
8360.4	1.00151	1.00156	0.99866	1.00055	1.0018
8364.47	1.00144	1.00115	0.99895	1.00076	1.00127
8368.4	1.00122	1.00126	0.99896	1.00114	1.00105
8372.54	1.00109	1.00107	0.99961	1.00166	1.00079
8376.32	1.00061	1.00093	0.99987	1.00204	1.00035
8380.17	1.00026	1.00023	1.00014	1.00215	0.99954
8392.4	0.99992	1.00038	1.00131	1.0011	0.99711
8396.5	0.99991	1.00028	1.00164	1.00073	0.99709
8400.4	0.99953	1.00024	1.00148	1.00052	0.99739
8404.54	0.99953	1.00003	1.00134	1.00039	0.99796
8408.34	0.9995	1.00012	1.00151	1.00028	0.99851
8412.08	0.99942	1.0002	1.0011	1.00029	0.99897
8416.14	0.99937	1.00014	1.00099	1.00037	0.99928
8420.29	0.99963	1.00017	1.00083	1.00058	0.99933
8424.38	0.99949	1.00029	1.00011	1.00078	0.99933
8428.44	0.99972	1.00034	0.99998	1.00083	0.99952
8432.54	0.9999	1.00055	0.9996	1.00065	0.9999
8436.44	1.0001	1.00067	0.999	1.00028	1.00039
8440.21	1.00037	1.00075	0.99881	0.99997	1.00103
8444.22	1.00085	1.00112	0.99822	0.9998	1.00194
8448.24	1.00112	1.0014	0.99814	0.99971	1.00296
8452.15	1.00144	1.00159	0.99749	0.99965	1.00388
8456.31	1.00155	1.00178	0.99704	0.99954	1.00451
8460.34	1.00165	1.00186	0.99679	0.99946	1.00475
8464.4	1.00177	1.00198	0.99634	0.9994	1.00481
8468.19	1.00182	1.0021	0.99607	0.99938	1.0048
8472.02	1.00174	1.00201	0.99567	0.99941	1.00474
8476.2	1.00185	1.00204	0.99525	0.99946	1.00455
8480.28	1.00187	1.00195	0.99467	0.99961	1.00429
8484.16	1.00162	1.00187	0.99424	0.99992	1.004
8488.39	1.00177	1.00206	0.99389	1.00036	1.00366
8492.51	1.00181	1.00196	0.99355	1.00081	1.00335
8496.54	1.00179	1.0019	0.99322	1.00109	1.00314
8500.5	1.00193	1.00201	0.99289	1.00116	1.00308
8504.33	1.00181	1.00202	0.99258	1.00104	1.00317
8508.05	1.00149	1.00197	0.99227	1.00081	1.00331

## Sheet: Figure 1 h
	Co3O4/N-C	Co3O4/Cu1-N-C	Co foil	CoO	Co3O4
0	0.45759	0.37812	0.06999	0.28943	0.24098
0.03068	0.44126	0.36286	0.06262	0.29363	0.28379
0.06136	0.39813	0.32204	0.04152	0.30374	0.36797
0.09204	0.34676	0.27188	0.01227	0.31426	0.43817
0.12272	0.31792	0.24179	0.03493	0.32035	0.46745
0.1534	0.33602	0.25787	0.07777	0.3204	0.44698
0.18408	0.38973	0.30864	0.11877	0.31664	0.38235
0.21476	0.44709	0.3621	0.15241	0.31389	0.2972
0.24544	0.48315	0.39538	0.17435	0.31668	0.2459
0.27612	0.48557	0.39765	0.18195	0.32594	0.28516
0.3068	0.45403	0.36846	0.17517	0.33809	0.37804
0.33748	0.40144	0.31871	0.15828	0.34757	0.46266
0.36816	0.35649	0.27431	0.14275	0.35023	0.50675
0.39884	0.35554	0.27129	0.14727	0.34573	0.49734
0.42951	0.40625	0.31797	0.18102	0.33821	0.43542
0.46019	0.47667	0.3821	0.23264	0.33492	0.33652
0.49087	0.53052	0.43	0.28622	0.34219	0.2385
0.52155	0.54404	0.44091	0.3294	0.36083	0.21323
0.55223	0.50648	0.40561	0.35302	0.38544	0.27536
0.58291	0.4213	0.32727	0.35046	0.40852	0.34759
0.61359	0.31559	0.23207	0.3177	0.42492	0.39062
0.64427	0.27014	0.20828	0.25352	0.43411	0.41665
0.67495	0.36406	0.31984	0.15984	0.44005	0.48679
0.70563	0.52702	0.47914	0.04443	0.44856	0.66313
0.73631	0.685	0.62733	0.10131	0.4628	0.94087
0.76699	0.80543	0.73935	0.24679	0.47972	1.27591
0.79767	0.88217	0.80919	0.3921	0.49055	1.62101
0.82835	0.93963	0.85453	0.526	0.48479	1.93452
0.85903	1.03751	0.92292	0.63919	0.45496	2.18494
0.88971	1.24476	1.07626	0.72514	0.40124	2.35769
0.92039	1.58575	1.34538	0.78169	0.3388	2.46286
0.95107	2.0297	1.71039	0.81267	0.30993	2.54091
0.98175	2.52153	2.12502	0.82905	0.36642	2.65771
1.01243	3.00276	2.53844	0.84797	0.50175	2.8782
1.04311	3.41954	2.90386	0.88743	0.67767	3.22727
1.07379	3.72845	3.18319	0.95667	0.87116	3.67497
1.10447	3.90386	3.35237	1.0494	1.07435	4.15899
1.13515	3.94789	3.40805	1.14587	1.28865	4.61691
1.16583	3.90323	3.37576	1.22011	1.51972	5.01
1.19651	3.86475	3.31729	1.24593	1.77188	5.33867
1.22718	3.97103	3.32796	1.20062	2.04326	5.65087
1.25786	4.34536	3.50492	1.06753	2.32373	6.03593
1.28854	5.01444	3.88971	0.83971	2.59651	6.59308
1.31922	5.89995	4.44155	0.53337	2.84263	7.38127
1.3499	6.87723	5.06886	0.31708	3.0468	8.38456
1.38058	7.82173	5.67111	0.64099	3.20361	9.51805
1.41126	8.62617	6.1603	1.20012	3.32282	10.6588
1.44194	9.20547	6.46794	1.81662	3.4316	11.6755
1.47262	9.49901	6.54757	2.4322	3.57018	12.4491
1.5033	9.47251	6.37572	2.99793	3.77807	12.8857
1.53398	9.11895	5.95213	3.46597	4.0748	12.9249
1.56466	8.45809	5.29864	3.79227	4.44758	12.5445
1.59534	7.53435	4.45665	3.94332	4.85452	11.763
1.62602	6.41294	3.48323	3.90889	5.23825	10.6372
1.6567	5.17469	2.44606	3.72781	5.54006	9.25759
1.68738	3.91043	1.418	3.53915	5.70997	7.74035
1.71806	2.71698	0.47777	3.63747	5.71283	6.21676
1.74874	1.70137	0.38142	4.36049	5.53155	4.81918
1.77942	1.01299	0.99248	5.79783	5.16808	3.65958
1.8101	0.82801	1.3981	7.81802	4.64268	2.79241
1.84078	0.93244	1.57631	10.2663	3.99182	2.16953
1.87146	0.96494	1.53555	13.0153	3.26609	1.64748
1.90214	0.82045	1.30436	15.953	2.53113	1.07794
1.93282	0.50892	0.9276	18.9707	1.88003	0.38999
1.9635	0.08271	0.4624	21.96	1.4661	0.4375
1.99418	0.4064	0.07885	24.8129	1.4616	1.29266
2.02485	0.87693	0.51196	27.4247	1.80934	2.10876
2.05553	1.27891	0.89896	29.698	2.30816	2.7831
2.08621	1.58022	1.17798	31.5464	2.84557	3.23687
2.11689	1.79147	1.34689	32.8987	3.37863	3.44322
2.14757	1.98518	1.44772	33.7023	3.89032	3.47505
2.17825	2.29111	1.57362	33.9259	4.37626	3.56925
2.20893	2.82693	1.83514	33.5612	4.84714	4.09683
2.23961	3.61688	2.28033	32.6231	5.33599	5.27598
2.27029	4.60016	2.87005	31.1495	5.90143	7.00863
2.30097	5.68299	3.52619	29.199	6.6179	9.06869
2.33165	6.76803	4.16963	26.8481	7.55084	11.2346
2.36233	7.76517	4.73271	24.1872	8.72872	13.3089
2.39301	8.59705	5.16321	21.3159	10.1296	15.118
2.42369	9.20343	5.42691	18.3377	11.6865	16.5146
2.45437	9.54463	5.50944	15.3548	13.3026	17.3834
2.48505	9.60373	5.41718	12.4629	14.8668	17.6462
2.51573	9.38706	5.17689	9.74631	16.2673	17.2651
2.54641	8.9229	4.83373	7.27439	17.4023	16.2433
2.57709	8.25851	4.44674	5.09845	18.1886	14.623
2.60777	7.45568	4.08042	3.25063	18.5682	12.4811
2.63845	6.58512	3.78989	1.74624	18.5128	9.92342
2.66913	5.71955	3.60204	0.61388	18.0247	7.08034
2.69981	4.92541	3.50398	0.48709	17.1367	4.11705
2.73049	4.25246	3.45137	1.0521	15.9073	1.48003
2.76117	3.72273	3.3913	1.46078	14.4158	2.42166
2.79185	3.32453	3.28207	1.71516	12.7537	5.00441
2.82252	3.01956	3.10181	1.85065	11.0166	7.39255
2.8532	2.76204	2.84838	1.8945	9.2948	9.40824
2.88388	2.51732	2.53542	1.86131	7.66544	10.9775
2.91456	2.26991	2.18719	1.75733	6.18511	12.062
2.94524	2.02137	1.83305	1.59145	4.8857	12.6509
2.97592	1.78273	1.50197	1.39448	3.77421	12.7574
3.0066	1.56565	1.21663	1.24973	2.8381	12.4164
3.03728	1.37518	0.98737	1.30056	2.05711	11.6817
3.06796	1.20692	0.8085	1.62684	1.42166	10.6223
3.09864	1.05053	0.66164	2.15878	0.96123	9.31801
3.12932	0.89722	0.52656	2.79339	0.76727	7.85508
3.16	0.74742	0.39185	3.45414	0.84825	6.32086
3.19068	0.61617	0.26039	4.08487	1.01841	4.79893
3.22136	0.53322	0.15788	4.64209	1.13782	3.36439
3.25204	0.52417	0.14725	5.09263	1.15099	2.07998
3.28272	0.57649	0.20986	5.41374	1.04156	0.99392
3.3134	0.64989	0.26989	5.59349	0.81924	0.16464
3.34408	0.71166	0.30508	5.63087	0.54132	0.51218
3.37476	0.74586	0.3174	5.53519	0.46272	0.90009
3.40544	0.74947	0.32174	5.3249	0.82562	1.07815
3.43612	0.72806	0.33908	5.02589	1.36624	1.07363
3.4668	0.69178	0.38172	4.66979	1.95723	0.92356
3.49748	0.65072	0.4428	4.29293	2.55449	0.66947
3.52816	0.61031	0.5043	3.93683	3.13295	0.35838
3.55884	0.56869	0.54869	3.65003	3.67626	0.14437
3.58952	0.51848	0.56374	3.48875	4.17414	0.40546
3.62019	0.45131	0.5435	3.50934	4.6207	0.71944
3.65087	0.36226	0.48823	3.74903	5.01307	0.99198
3.68155	0.252	0.404	4.20948	5.35018	1.20132
3.71223	0.12716	0.30239	4.86066	5.63193	1.33398
3.74291	0.01564	0.20169	5.657	5.85883	1.38111
3.77359	0.12363	0.13423	6.54883	6.03194	1.33833
3.80427	0.21893	0.13557	7.48626	6.15299	1.20694
3.83495	0.2779	0.1687	8.42004	6.22434	0.9964
3.86563	0.29096	0.18489	9.30235	6.24872	0.73127
3.89631	0.25354	0.16754	10.0882	6.22859	0.48144
3.92699	0.16708	0.11418	10.7374	6.16542	0.45129
3.95767	0.04662	0.03117	11.2166	6.05916	0.70619
3.98835	0.13366	0.08189	11.5012	5.90824	1.03358
4.01903	0.30941	0.20066	11.5768	5.71057	1.3306
4.04971	0.48437	0.31763	11.4407	5.46548	1.55115
4.08039	0.63833	0.41912	11.102	5.17666	1.6672
4.11107	0.75356	0.49334	10.5824	4.85565	1.66374
4.14175	0.81561	0.53144	9.91615	4.52537	1.54116
4.17243	0.81462	0.52828	9.15039	4.22217	1.32393
4.20311	0.7463	0.4832	8.34575	3.99334	1.08636
4.23379	0.61228	0.40044	7.57651	3.88563	1.00305
4.26447	0.41996	0.29111	6.92805	3.92498	1.25289
4.29515	0.18222	0.18448	6.486	4.10066	1.7671
4.32583	0.09228	0.17148	6.31216	4.36973	2.40286
4.35651	0.37081	0.28224	6.41682	4.67723	3.07745
4.38719	0.64538	0.42328	6.75329	4.97474	3.74424
4.41786	0.89655	0.55712	7.24273	5.2301	4.37407
4.44854	1.1094	0.67044	7.80504	5.43025	4.94879
4.47922	1.27288	0.75703	8.3751	5.58035	5.45863
4.5099	1.38026	0.81467	8.90551	5.7	5.90016
4.54058	1.4293	0.84412	9.36368	5.81642	6.27418
4.57126	1.42194	0.84837	9.72796	5.95501	6.58329
4.60194	1.36357	0.83176	9.98456	6.12965	6.82976
4.63262	1.26209	0.79914	10.1254	6.33643	7.01372
4.6633	1.12688	0.75499	10.1467	6.55384	7.13235
4.69398	0.96789	0.70269	10.0482	6.74854	7.17994
4.72466	0.79543	0.6441	9.83296	6.8835	7.14884
4.75534	0.62142	0.57948	9.50668	6.92528	7.03109
4.78602	0.46511	0.50782	9.07802	6.84907	6.82024
4.8167	0.36847	0.42783	8.55838	6.64117	6.51329
4.84738	0.3921	0.3399	7.96181	6.2997	6.11243
4.87806	0.52772	0.25181	7.305	5.83382	5.62658
4.90874	0.71963	0.19742	6.60712	5.26218	5.07289
4.93942	0.93712	0.24087	5.88979	4.61072	4.4784
4.9701	1.1669	0.37065	5.17703	3.91033	3.88216
5.00078	1.40106	0.53952	4.49527	3.19461	3.33767
5.03146	1.63278	0.72501	3.87309	2.49815	2.91174
5.06214	1.85502	0.91422	3.33995	1.8566	2.66862
5.09282	2.06029	1.09639	2.92226	1.31237	2.63093
5.1235	2.24085	1.26147	2.63507	0.93539	2.75235
5.15418	2.38917	1.40023	2.47191	0.83573	2.94629
5.18486	2.49848	1.50481	2.40229	1.02031	3.13232
5.21553	2.56339	1.56935	2.38283	1.36105	3.25489
5.24621	2.58045	1.59045	2.37292	1.78743	3.28199
5.27689	2.54851	1.56744	2.34366	2.28325	3.19975
5.30757	2.46895	1.50244	2.27931	2.84067	3.00804
5.33825	2.34566	1.40012	2.17512	3.4434	2.71752
5.36893	2.18473	1.26728	2.03454	4.06428	2.34743
5.39961	1.99398	1.11221	1.86675	4.66807	1.92402
5.43029	1.78237	0.94409	1.68457	5.21567	1.47995
5.46097	1.55922	0.7723	1.50251	5.66834	1.05687
5.49165	1.33359	0.6061	1.33493	5.99152	0.7173
5.52233	1.11369	0.45474	1.19376	6.15809	0.56152
5.55301	0.90655	0.32878	1.0863	6.15084	0.619
5.58369	0.71786	0.24261	1.0136	5.96405	0.74703
5.61437	0.55217	0.21088	0.97105	5.60416	0.83753
5.64505	0.41331	0.22538	0.9511	5.08945	0.85484
5.67573	0.30494	0.2566	0.94645	4.44886	0.79652
5.70641	0.23072	0.28372	0.95143	3.72029	0.68264
5.73709	0.19181	0.29792	0.96164	2.94883	0.56539
5.76777	0.18175	0.29612	0.97263	2.18658	0.54453
5.79845	0.18879	0.27792	0.97914	1.49849	0.68624
5.82913	0.20551	0.24461	0.97509	0.98839	0.9312
5.85981	0.23099	0.19888	0.9545	0.82065	1.20474
5.89049	0.26624	0.14518	0.91258	0.97127	1.46329
5.92117	0.31008	0.09142	0.84686	1.1865	1.68147
5.95185	0.35824	0.05918	0.7582	1.33419	1.84433
5.98253	0.40449	0.07871	0.65167	1.38076	1.94479
6.0132	0.44216	0.11777	0.53815	1.32879	1.98251
6.04388	0.46527	0.15051	0.43726	1.198	1.96304
6.07456	0.46925	0.16945	0.37955	1.02025	1.89673
6.10524	0.45141	0.17202	0.39023	0.84047	1.79728
6.13592	0.41122	0.15809	0.45701	0.71802	1.67998
6.1666	0.35035	0.12946	0.54646	0.70423	1.55955
6.19728	0.27252	0.08983	0.63513	0.78854	1.44782
6.22796	0.18319	0.04653	0.71282	0.91208	1.35181
6.25864	0.08968	0.03318	0.77819	1.02618	1.27307
6.28932	0.02537	0.07068	0.83574	1.10536	1.20867
6.32	0.09617	0.10977	0.8932	1.13954	1.15363
6.35068	0.16654	0.13889	0.95834	1.12774	1.10341
6.38136	0.21955	0.15412	1.03565	1.07448	1.05537
6.41204	0.25209	0.15372	1.12435	0.98744	1.00901
6.44272	0.26373	0.13765	1.21856	0.87582	0.96536
6.4734	0.25646	0.10747	1.3092	0.74914	0.92627
6.50408	0.23478	0.06641	1.38627	0.61688	0.894
6.53476	0.20591	0.02339	1.44077	0.48987	0.87145
6.56544	0.17988	0.04423	1.46597	0.38523	0.86245
6.59612	0.16768	0.09453	1.45835	0.33494	0.87131
6.6268	0.17423	0.14151	1.41834	0.37155	0.90109
6.65748	0.19357	0.18038	1.35114	0.48412	0.95115
6.68816	0.21564	0.20851	1.26797	0.64043	1.01577
6.71884	0.2332	0.22465	1.18743	0.8199	1.08471
6.74952	0.24291	0.22896	1.13582	1.0106	1.14548
6.7802	0.24438	0.22289	1.14207	1.20344	1.18599
6.81087	0.23929	0.2091	1.22496	1.38991	1.1973
6.84155	0.23055	0.19103	1.38281	1.56167	1.17687
6.87223	0.22147	0.17234	1.59807	1.71075	1.13281
6.90291	0.21487	0.15599	1.84892	1.83003	1.08949
6.93359	0.21249	0.1431	2.11577	1.91376	1.09035
6.96427	0.21501	0.1325	2.38243	1.95791	1.1841
6.99495	0.22271	0.12161	2.63553	1.96052	1.39207
7.02563	0.23619	0.10817	2.8638	1.92185	1.69652
7.05631	0.25625	0.09203	3.0577	1.84439	2.06165
7.08699	0.28328	0.07725	3.20935	1.73272	2.45166
7.11767	0.31653	0.0743	3.31263	1.5934	2.83576
7.14835	0.35399	0.09185	3.36339	1.43485	3.18846
7.17903	0.39276	0.12456	3.35959	1.26751	3.48949
7.20971	0.42967	0.16341	3.30149	1.10438	3.72409
7.24039	0.46191	0.20249	3.1916	0.96204	3.88335
7.27107	0.48742	0.23809	3.03464	0.86088	3.96442
7.30175	0.50522	0.26783	2.83725	0.82086	3.97035
7.33243	0.51554	0.29042	2.60763	0.85031	3.90944
7.36311	0.51976	0.30559	2.35509	0.9392	3.79424
7.39379	0.52017	0.31401	2.08958	1.06749	3.64002
7.42447	0.51948	0.31721	1.82116	1.21634	3.46304
7.45515	0.52009	0.31728	1.55963	1.37158	3.27875
7.48583	0.52345	0.31645	1.31425	1.52265	3.10023
7.51651	0.52956	0.31662	1.09357	1.66088	2.93724
7.54719	0.53712	0.31881	0.9054	1.77848	2.79616
7.57787	0.54399	0.323	0.75629	1.86808	2.68061
7.60854	0.54791	0.32822	0.65014	1.92287	2.59243
7.63922	0.54713	0.33305	0.58528	1.93702	2.53227
7.6699	0.54083	0.33604	0.55265	1.90644	2.49943
7.70058	0.52929	0.3361	0.53815	1.82961	2.49109
7.73126	0.51385	0.33272	0.52774	1.7085	2.50164
7.76194	0.49668	0.32591	0.51074	1.54973	2.52277
7.79262	0.48038	0.3162	0.48038	1.36584	2.54457
7.8233	0.46738	0.30443	0.43323	1.17709	2.55727
7.85398	0.45932	0.29153	0.36891	1.01301	2.5531
7.88466	0.45664	0.27838	0.29095	0.9093	2.52771
7.91534	0.45853	0.26558	0.21189	0.88984	2.48092
7.94602	0.46338	0.25339	0.1713	0.94288	2.41667
7.9767	0.4693	0.24175	0.22211	1.02832	2.34214
8.00738	0.47462	0.23038	0.33617	1.10592	2.26602
8.03806	0.47811	0.21893	0.4731	1.14822	2.19625
8.06874	0.47902	0.20712	0.61636	1.14053	2.13765
8.09942	0.4769	0.19481	0.75785	1.07888	2.09049
8.1301	0.47144	0.18206	0.89244	0.96932	2.05056
8.16078	0.46233	0.16907	1.01659	0.8297	2.01081
8.19146	0.44919	0.15613	1.12797	0.69542	1.96378
8.22214	0.43158	0.14356	1.22528	0.62541	1.90369
8.25282	0.40917	0.13167	1.30802	0.67293	1.82779
8.2835	0.38183	0.12065	1.37625	0.82262	1.73656
8.31418	0.34978	0.11065	1.43032	1.01816	1.63316
8.34486	0.31367	0.1017	1.47063	1.21684	1.52216
8.37554	0.2746	0.09376	1.4974	1.39458	1.40792
8.40621	0.23409	0.08673	1.51063	1.53873	1.29317
8.43689	0.19391	0.08044	1.51008	1.64388	1.17808
8.46757	0.15601	0.0747	1.4954	1.70946	1.06035
8.49825	0.12228	0.06933	1.46632	1.73819	0.93627
8.52893	0.09439	0.06417	1.42283	1.73465	0.80231
8.55961	0.07351	0.05916	1.36533	1.70401	0.6567
8.59029	0.06004	0.05438	1.29473	1.65115	0.50041
8.62097	0.0536	0.04999	1.2125	1.58008	0.33764
8.65165	0.05359	0.04623	1.12059	1.49397	0.1764
8.68233	0.0597	0.04329	1.02132	1.39567	0.04794
8.71301	0.0714	0.04125	0.91722	1.2884	0.13176
8.74369	0.08738	0.04007	0.81087	1.17655	0.2385
8.77437	0.10575	0.03966	0.70473	1.06615	0.31183
8.80505	0.12444	0.04012	0.60096	0.96482	0.34315
8.83573	0.14149	0.04176	0.50143	0.88079	0.3282
8.86641	0.15518	0.04496	0.40771	0.82075	0.26622
8.89709	0.16418	0.0499	0.32132	0.78697	0.1608
8.92777	0.16754	0.05631	0.24453	0.77564	0.04384
8.95845	0.1648	0.06351	0.18218	0.77823	0.17639
8.98913	0.15598	0.07055	0.1454	0.78481	0.37265
9.01981	0.14152	0.07644	0.14804	0.78696	0.57939
9.05049	0.12225	0.0803	0.18533	0.77892	0.78252
9.08117	0.09932	0.08145	0.24025	0.75758	0.96945
9.11185	0.07417	0.07952	0.30258	0.72189	1.12899
9.14253	0.04858	0.0746	0.36783	0.6723	1.25195
9.17321	0.02591	0.06735	0.43358	0.61036	1.33171
9.20388	0.01951	0.05926	0.49796	0.5386	1.36458
9.23456	0.03461	0.05289	0.55911	0.46083	1.35002
9.26524	0.05191	0.05139	0.61509	0.38305	1.29054
9.29592	0.06642	0.05617	0.66391	0.31514	1.19148
9.3266	0.07713	0.06538	0.70369	0.27202	1.06065
9.35728	0.08393	0.0759	0.73281	0.2674	0.90786
9.38796	0.08713	0.08523	0.75015	0.29808	0.74457
9.41864	0.0874	0.09175	0.75524	0.34567	0.58404
9.44932	0.08573	0.09461	0.7485	0.3928	0.44224
9.48	0.08334	0.09359	0.73134	0.42829	0.33979
9.51068	0.08159	0.08915	0.70627	0.44558	0.29685
9.54136	0.08162	0.08246	0.6769	0.44139	0.3093
9.57204	0.08401	0.0754	0.64774	0.41509	0.34624
9.60272	0.08857	0.07036	0.62364	0.36859	0.38247
9.6334	0.09449	0.06933	0.60883	0.30676	0.40783
9.66408	0.10074	0.0725	0.60576	0.23885	0.42162
9.69476	0.10636	0.07803	0.61418	0.18337	0.42832
9.72544	0.11064	0.0833	0.63131	0.17132	0.43499
9.75612	0.11317	0.08605	0.65277	0.21226	0.44886
9.7868	0.11388	0.08472	0.67388	0.27718	0.47471
9.81748	0.11307	0.07845	0.69052	0.34235	0.51318
9.84816	0.11135	0.06699	0.69961	0.39643	0.56128
9.87884	0.10962	0.0507	0.6992	0.43394	0.61424
9.90952	0.10887	0.03051	0.68845	0.45252	0.66712
9.9402	0.10997	0.01015	0.66744	0.45191	0.71578
9.97088	0.11327	0.02167	0.63703	0.43354	0.75702

## Sheet: Figure 1i
Co3O4/Cu1-N-C	raw	peak sum	Co3+ 2p3/2	Co2+ 2p3/2	sat	Co3+ 2p1/2	Co2+ 2p1/2	sat		Co3O4/N-C	raw	peak sum	Co3+ 2p3/2	Co2+ 2p3/2	sat	Co3+ 2p1/2	Co2+ 2p1/2	sat
818.51	7876.14	7904.91	7876.14	7876.14	7884.95	7876.14	7876.14	7896.1		817.958	3672.3	3708.83	3672.3	3672.3	3683.01	3672.3	3672.3	3698.12
818.41	7778.01	7902.55	7873.48	7873.48	7882.35	7873.48	7873.48	7893.68		817.858	3696.03	3705.41	3668.5	3668.5	3679.28	3668.5	3668.5	3694.64
818.311	7826.42	7900.19	7870.83	7870.83	7879.76	7870.83	7870.83	7891.27		817.758	3719.29	3702	3664.71	3664.71	3675.55	3664.71	3664.71	3691.16
818.211	7831.65	7897.84	7868.18	7868.18	7877.16	7868.18	7868.18	7888.86		817.658	3613.22	3698.6	3660.91	3660.91	3671.82	3660.91	3660.91	3687.69
818.111	7946.79	7895.5	7865.52	7865.52	7874.56	7865.52	7865.52	7886.46		817.558	3624.85	3695.21	3657.11	3657.11	3668.09	3657.11	3657.11	3684.23
818.01	7950.71	7893.15	7862.87	7862.87	7871.97	7862.87	7862.87	7884.06		817.458	3633.69	3691.82	3653.31	3653.31	3664.36	3653.31	3653.31	3680.77
817.91	7891.84	7890.82	7860.22	7860.22	7869.37	7860.22	7860.22	7881.66		817.358	3668.12	3688.44	3649.51	3649.51	3660.63	3649.51	3649.51	3677.32
817.811	7946.79	7888.49	7857.56	7857.56	7866.78	7857.56	7857.56	7879.27		817.258	3644.86	3685.07	3645.71	3645.71	3656.91	3645.71	3645.71	3673.87
817.711	7813.34	7886.16	7854.91	7854.91	7864.18	7854.91	7854.91	7876.89		817.158	3654.63	3681.7	3641.91	3641.91	3653.18	3641.91	3641.91	3670.43
817.611	7874.83	7883.84	7852.26	7852.26	7861.59	7852.26	7852.26	7874.51		817.058	3670.44	3678.34	3638.11	3638.11	3649.46	3638.11	3638.11	3667
817.51	7826.42	7881.53	7849.6	7849.6	7859	7849.6	7849.6	7872.14		816.958	3614.62	3674.99	3634.32	3634.32	3645.73	3634.32	3634.32	3663.58
817.41	7826.42	7879.22	7846.95	7846.95	7856.4	7846.95	7846.95	7869.77		816.858	3608.11	3671.65	3630.52	3630.52	3642.01	3630.52	3630.52	3660.16
817.311	7953.33	7876.92	7844.3	7844.3	7853.81	7844.3	7844.3	7867.4		816.758	3670.44	3668.31	3626.72	3626.72	3638.29	3626.72	3626.72	3656.75
817.211	7801.56	7874.62	7841.64	7841.64	7851.22	7841.64	7841.64	7865.05		816.658	3569.5	3664.99	3622.92	3622.92	3634.56	3622.92	3622.92	3653.34
817.111	7784.56	7872.33	7838.99	7838.99	7848.63	7838.99	7838.99	7862.69		816.558	3721.61	3661.67	3619.12	3619.12	3630.84	3619.12	3619.12	3649.95
817.01	7797.64	7870.05	7836.34	7836.34	7846.04	7836.34	7836.34	7860.35		816.458	3635.09	3658.36	3615.32	3615.32	3627.12	3615.32	3615.32	3646.56
816.91	7827.73	7867.77	7833.68	7833.68	7843.45	7833.68	7833.68	7858.01		816.358	3638.34	3655.06	3611.52	3611.52	3623.4	3611.52	3611.52	3643.18
816.811	7856.51	7865.5	7831.03	7831.03	7840.86	7831.03	7831.03	7855.67		816.258	3611.36	3651.77	3607.73	3607.73	3619.68	3607.73	3607.73	3639.81
816.711	7874.83	7863.24	7828.38	7828.38	7838.27	7828.38	7828.38	7853.34		816.158	3539.73	3648.49	3603.93	3603.93	3615.96	3603.93	3603.93	3636.45
816.611	7757.08	7860.98	7825.72	7825.72	7835.68	7825.72	7825.72	7851.02		816.058	3521.58	3645.22	3600.13	3600.13	3612.25	3600.13	3600.13	3633.1
816.51	7762.31	7858.73	7823.07	7823.07	7833.1	7823.07	7823.07	7848.7		815.958	3624.85	3641.96	3596.33	3596.33	3608.53	3596.33	3596.33	3629.76
816.41	7813.34	7856.49	7820.42	7820.42	7830.51	7820.42	7820.42	7846.4		815.858	3615.55	3638.7	3592.53	3592.53	3604.81	3592.53	3592.53	3626.42
816.311	7791.1	7854.26	7817.76	7817.76	7827.93	7817.76	7817.76	7844.09		815.758	3611.36	3635.46	3588.73	3588.73	3601.1	3588.73	3588.73	3623.1
816.211	7708.67	7852.03	7815.11	7815.11	7825.34	7815.11	7815.11	7841.8		815.658	3609.5	3632.23	3584.93	3584.93	3597.39	3584.93	3584.93	3619.78
816.111	7819.88	7849.81	7812.46	7812.46	7822.76	7812.46	7812.46	7839.51		815.558	3537.86	3629.01	3581.14	3581.14	3593.67	3581.14	3581.14	3616.48
816.01	7784.56	7847.6	7809.8	7809.8	7820.17	7809.8	7809.8	7837.23		815.458	3497.86	3625.81	3577.34	3577.34	3589.96	3577.34	3577.34	3613.18
815.91	7813.34	7845.4	7807.15	7807.15	7817.59	7807.15	7807.15	7834.96		815.358	3520.65	3622.61	3573.54	3573.54	3586.25	3573.54	3573.54	3609.9
815.811	7795.02	7843.2	7804.5	7804.5	7815.01	7804.5	7804.5	7832.69		815.258	3501.58	3619.43	3569.74	3569.74	3582.54	3569.74	3569.74	3606.63
815.711	7692.97	7841.02	7801.84	7801.84	7812.43	7801.84	7801.84	7830.44		815.158	3552.29	3616.25	3565.94	3565.94	3578.83	3565.94	3565.94	3603.36
815.611	7797.64	7838.84	7799.19	7799.19	7809.85	7799.19	7799.19	7828.19		815.058	3582.99	3613.09	3562.14	3562.14	3575.12	3562.14	3562.14	3600.12
815.51	7749.23	7836.68	7796.54	7796.54	7807.27	7796.54	7796.54	7825.95		814.958	3539.26	3609.95	3558.34	3558.34	3571.41	3558.34	3558.34	3596.88
815.41	7691.66	7834.52	7793.88	7793.88	7804.69	7793.88	7793.88	7823.72		814.858	3552.75	3606.81	3554.54	3554.54	3567.71	3554.54	3554.54	3593.65
815.311	7894.45	7832.37	7791.23	7791.23	7802.11	7791.23	7791.23	7821.5		814.758	3549.03	3603.69	3550.75	3550.75	3564	3550.75	3550.75	3590.44
815.211	7708.67	7830.24	7788.58	7788.58	7799.53	7788.58	7788.58	7819.28		814.658	3613.69	3600.59	3546.95	3546.95	3560.3	3546.95	3546.95	3587.24
815.111	7708.67	7828.11	7785.92	7785.92	7796.95	7785.92	7785.92	7817.08		814.558	3621.6	3597.5	3543.15	3543.15	3556.59	3543.15	3543.15	3584.05
815.01	7704.75	7825.99	7783.27	7783.27	7794.38	7783.27	7783.27	7814.89		814.458	3695.09	3594.42	3539.35	3539.35	3552.89	3539.35	3539.35	3580.88
814.91	7706.06	7823.89	7780.62	7780.62	7791.8	7780.62	7780.62	7812.71		814.358	3534.61	3591.36	3535.55	3535.55	3549.19	3535.55	3535.55	3577.72
814.811	7657.65	7821.8	7777.96	7777.96	7789.23	7777.96	7777.96	7810.53		814.258	3562.99	3588.31	3531.75	3531.75	3545.49	3531.75	3531.75	3574.58
814.711	7878.76	7819.71	7775.31	7775.31	7786.65	7775.31	7775.31	7808.37		814.158	3575.54	3585.29	3527.95	3527.95	3541.79	3527.95	3527.95	3571.45
814.611	7842.12	7817.64	7772.66	7772.66	7784.08	7772.66	7772.66	7806.22		814.058	3569.03	3582.27	3524.15	3524.15	3538.09	3524.15	3524.15	3568.34
814.51	7700.82	7815.59	7770	7770	7781.51	7770	7770	7804.08		813.958	3556.01	3579.28	3520.36	3520.36	3534.39	3520.36	3520.36	3565.24
814.41	7733.53	7813.54	7767.35	7767.35	7778.94	7767.35	7767.35	7801.95		813.858	3545.31	3576.3	3516.56	3516.56	3530.69	3516.56	3516.56	3562.16
814.311	7859.13	7811.51	7764.7	7764.7	7776.37	7764.7	7764.7	7799.84		813.758	3505.77	3573.34	3512.76	3512.76	3527	3512.76	3512.76	3559.1
814.211	7897.07	7809.49	7762.04	7762.04	7773.8	7762.04	7762.04	7797.73		813.658	3544.84	3570.4	3508.96	3508.96	3523.31	3508.96	3508.96	3556.06
814.111	7703.44	7807.48	7759.39	7759.39	7771.23	7759.39	7759.39	7795.64		813.558	3546.7	3567.48	3505.16	3505.16	3519.61	3505.16	3505.16	3553.03
814.01	7728.3	7805.49	7756.73	7756.73	7768.66	7756.73	7756.73	7793.56		813.458	3586.24	3564.58	3501.36	3501.36	3515.92	3501.36	3501.36	3550.02
813.91	7775.4	7803.52	7754.08	7754.08	7766.1	7754.08	7754.08	7791.5		813.358	3544.38	3561.7	3497.56	3497.56	3512.23	3497.56	3497.56	3547.03
813.811	7762.31	7801.55	7751.43	7751.43	7763.53	7751.43	7751.43	7789.45		813.258	3530.89	3558.84	3493.77	3493.77	3508.54	3493.77	3493.77	3544.06
813.711	7750.54	7799.61	7748.77	7748.77	7760.97	7748.77	7748.77	7787.42		813.158	3504.84	3556	3489.97	3489.97	3504.85	3489.97	3489.97	3541.11
813.611	7729.6	7797.68	7746.12	7746.12	7758.4	7746.12	7746.12	7785.4		813.058	3506.7	3553.18	3486.17	3486.17	3501.17	3486.17	3486.17	3538.19
813.51	7757.08	7795.76	7743.47	7743.47	7755.84	7743.47	7743.47	7783.39		812.958	3511.81	3550.39	3482.37	3482.37	3497.48	3482.37	3482.37	3535.28
813.41	7681.2	7793.86	7740.81	7740.81	7753.28	7740.81	7740.81	7781.4		812.858	3529.49	3547.62	3478.57	3478.57	3493.8	3478.57	3478.57	3532.4
813.311	7779.32	7791.98	7738.16	7738.16	7750.72	7738.16	7738.16	7779.43		812.758	3475.53	3544.88	3474.77	3474.77	3490.11	3474.77	3474.77	3529.54
813.211	7721.76	7790.12	7735.51	7735.51	7748.16	7735.51	7735.51	7777.47		812.658	3596.7	3542.16	3470.97	3470.97	3486.43	3470.97	3470.97	3526.71
813.111	7734.84	7788.28	7732.85	7732.85	7745.6	7732.85	7732.85	7775.53		812.558	3503.44	3539.47	3467.17	3467.17	3482.75	3467.17	3467.17	3523.9
813.01	7719.14	7786.45	7730.2	7730.2	7743.04	7730.2	7730.2	7773.61		812.458	3457.39	3536.81	3463.38	3463.38	3479.07	3463.38	3463.38	3521.11
812.91	7874.83	7784.65	7727.55	7727.55	7740.49	7727.55	7727.55	7771.71		812.358	3489.02	3534.17	3459.58	3459.58	3475.39	3459.58	3459.58	3518.36
812.811	8023.98	7782.87	7724.9	7724.9	7737.93	7724.9	7724.9	7769.83		812.258	3460.18	3531.57	3455.78	3455.78	3471.72	3455.78	3455.78	3515.63
812.711	7778.01	7781.1	7722.24	7722.24	7735.38	7722.24	7722.24	7767.97		812.158	3507.17	3528.99	3451.98	3451.98	3468.04	3451.98	3451.98	3512.93
812.611	7789.79	7779.36	7719.59	7719.59	7732.82	7719.59	7719.59	7766.13		812.058	3508.09	3526.44	3448.18	3448.18	3464.37	3448.18	3448.18	3510.26
812.51	7636.71	7777.64	7716.94	7716.94	7730.27	7716.94	7716.94	7764.31		811.958	3498.32	3523.93	3444.38	3444.38	3460.7	3444.38	3444.38	3507.62
812.41	7673.35	7775.95	7714.28	7714.28	7727.72	7714.28	7714.28	7762.51		811.858	3519.26	3521.45	3440.58	3440.58	3457.03	3440.58	3440.58	3505.01
812.311	7781.94	7774.27	7711.63	7711.63	7725.17	7711.63	7711.63	7760.73		811.758	3542.52	3519.01	3436.79	3436.79	3453.36	3436.79	3436.79	3502.44
812.211	7694.28	7772.63	7708.98	7708.98	7722.62	7708.98	7708.98	7758.98		811.658	3534.61	3516.6	3432.99	3432.99	3449.69	3432.99	3432.99	3499.9
812.111	7781.94	7771.01	7706.32	7706.32	7720.08	7706.32	7706.32	7757.25		811.558	3488.09	3514.23	3429.19	3429.19	3446.02	3429.19	3429.19	3497.39
812.01	7750.54	7769.41	7703.67	7703.67	7717.53	7703.67	7703.67	7755.55		811.458	3530.89	3511.89	3425.39	3425.39	3442.36	3425.39	3425.39	3494.92
811.91	7895.76	7767.84	7701.01	7701.01	7714.99	7701.01	7701.01	7753.87		811.358	3555.08	3509.6	3421.59	3421.59	3438.7	3421.59	3421.59	3492.49
811.811	7839.51	7766.31	7698.36	7698.36	7712.44	7698.36	7698.36	7752.22		811.258	3556.94	3507.35	3417.79	3417.79	3435.04	3417.79	3417.79	3490.1
811.711	7806.8	7764.8	7695.71	7695.71	7709.9	7695.71	7695.71	7750.6		811.158	3462.04	3505.14	3413.99	3413.99	3431.38	3413.99	3413.99	3487.75
811.611	7793.71	7763.32	7693.05	7693.05	7707.36	7693.05	7693.05	7749.01		811.058	3472.27	3502.97	3410.19	3410.19	3427.72	3410.19	3410.19	3485.45
811.51	7724.8	7761.87	7690.4	7690.4	7704.82	7690.4	7690.4	7747.45		810.958	3488.56	3500.85	3406.4	3406.4	3424.06	3406.4	3406.4	3483.19
811.41	7686.81	7760.45	7687.75	7687.75	7702.28	7687.75	7687.75	7745.92		810.858	3441.11	3498.78	3402.6	3402.6	3420.41	3402.6	3402.6	3480.97
811.311	7790.13	7759.07	7685.09	7685.09	7699.75	7685.09	7685.09	7744.42		810.758	3481.51	3496.76	3398.8	3398.8	3416.76	3398.8	3398.8	3478.8
811.211	7697.22	7757.73	7682.44	7682.44	7697.21	7682.44	7682.44	7742.95		810.658	3489.37	3494.79	3395	3395	3413.1	3395	3395	3476.69
811.111	7782.91	7756.42	7679.79	7679.79	7694.68	7679.79	7679.79	7741.53		810.558	3531.03	3492.87	3391.2	3391.2	3409.46	3391.2	3391.2	3474.62
811.01	7775.08	7755.15	7677.13	7677.13	7692.15	7677.13	7677.13	7740.13		810.458	3492.33	3491.01	3387.4	3387.4	3405.81	3387.4	3387.4	3472.61
810.91	7707.74	7753.91	7674.48	7674.48	7689.62	7674.48	7674.48	7738.78		810.358	3507.24	3489.21	3383.6	3383.6	3402.16	3383.6	3383.6	3470.65
810.811	7703.22	7752.72	7671.83	7671.83	7687.09	7671.83	7671.83	7737.46		810.258	3505.7	3487.47	3379.81	3379.81	3398.52	3379.81	3379.81	3468.75
810.711	7770.68	7751.57	7669.17	7669.17	7684.56	7669.17	7669.17	7736.19		810.158	3492.47	3485.78	3376.01	3376.01	3394.88	3376.01	3376.01	3466.91
810.611	7749.85	7750.47	7666.52	7666.52	7682.03	7666.52	7666.52	7734.95		810.058	3506.06	3484.17	3372.21	3372.21	3391.24	3372.21	3372.21	3465.14
810.51	7737.54	7749.41	7663.87	7663.87	7679.51	7663.87	7663.87	7733.77		809.958	3478.37	3482.62	3368.41	3368.41	3387.6	3368.41	3368.41	3463.43
810.41	7804.42	7748.4	7661.21	7661.21	7676.98	7661.21	7661.21	7732.62		809.858	3492.85	3481.14	3364.61	3364.61	3383.97	3364.61	3364.61	3461.79
810.311	7703.85	7747.43	7658.56	7658.56	7674.46	7658.56	7658.56	7731.53		809.758	3468	3479.74	3360.81	3360.81	3380.33	3360.81	3360.81	3460.22
810.211	7662.83	7746.52	7655.91	7655.91	7671.94	7655.91	7655.91	7730.48		809.658	3506.83	3478.41	3357.01	3357.01	3376.7	3357.01	3357.01	3458.72
810.111	7738.29	7745.66	7653.25	7653.25	7669.43	7653.25	7653.25	7729.49		809.558	3494.6	3477.16	3353.21	3353.21	3373.07	3353.21	3353.21	3457.3
810.01	7767.32	7744.86	7650.6	7650.6	7666.91	7650.6	7650.6	7728.55		809.458	3476.28	3476	3349.42	3349.42	3369.45	3349.42	3349.42	3455.97
809.91	7756.48	7744.11	7647.95	7647.95	7664.4	7647.95	7647.95	7727.66		809.358	3481.98	3474.92	3345.62	3345.62	3365.82	3345.62	3345.62	3454.71
809.811	7745.68	7743.43	7645.29	7645.29	7661.88	7645.29	7645.29	7726.84		809.258	3465.12	3473.93	3341.82	3341.82	3362.2	3341.82	3341.82	3453.55
809.711	7805.55	7742.81	7642.64	7642.64	7659.37	7642.64	7642.64	7726.07		809.158	3494.07	3473.03	3338.02	3338.02	3358.58	3338.02	3338.02	3452.47
809.611	7716.96	7742.25	7639.99	7639.99	7656.86	7639.99	7639.99	7725.37		809.058	3472.26	3472.24	3334.22	3334.22	3354.96	3334.22	3334.22	3451.5
809.51	7821.38	7741.76	7637.33	7637.33	7654.35	7637.33	7637.33	7724.74		808.958	3495.15	3471.54	3330.42	3330.42	3351.35	3330.42	3330.42	3450.62
809.41	7772.11	7741.34	7634.68	7634.68	7651.85	7634.68	7634.68	7724.17		808.858	3493.24	3470.96	3326.62	3326.62	3347.74	3326.62	3326.62	3449.84
809.311	7748.39	7741	7632.03	7632.03	7649.35	7632.03	7632.03	7723.68		808.758	3493.89	3470.48	3322.83	3322.83	3344.13	3322.83	3322.83	3449.18
809.211	7760.03	7740.73	7629.37	7629.37	7646.85	7629.37	7629.37	7723.26		808.658	3514.4	3470.12	3319.03	3319.03	3340.52	3319.03	3319.03	3448.63
809.111	7797.88	7740.55	7626.72	7626.72	7644.35	7626.72	7626.72	7722.92		808.558	3517.93	3469.89	3315.23	3315.23	3336.91	3315.23	3315.23	3448.2
809.01	7797.82	7740.44	7624.07	7624.07	7641.85	7624.07	7624.07	7722.66		808.458	3545.8	3469.78	3311.43	3311.43	3333.31	3311.43	3311.43	3447.9
808.91	7796.51	7740.43	7621.41	7621.41	7639.35	7621.41	7621.41	7722.49		808.358	3486.64	3469.8	3307.63	3307.63	3329.71	3307.63	3307.63	3447.72
808.811	7762.53	7740.51	7618.76	7618.76	7636.86	7618.76	7618.76	7722.41		808.258	3517.96	3469.97	3303.83	3303.83	3326.11	3303.83	3303.83	3447.69
808.711	7833.92	7740.68	7616.11	7616.11	7634.37	7616.11	7616.11	7722.42		808.158	3499.11	3470.28	3300.03	3300.03	3322.52	3300.03	3300.03	3447.79
808.611	7817.7	7740.95	7613.45	7613.45	7631.88	7613.45	7613.45	7722.53		808.058	3550.09	3470.75	3296.23	3296.23	3318.93	3296.23	3296.23	3448.05
808.51	7756.4	7741.33	7610.8	7610.8	7629.39	7610.8	7610.8	7722.74		807.958	3556.48	3471.37	3292.44	3292.44	3315.34	3292.44	3292.44	3448.47
808.41	7790.66	7741.82	7608.15	7608.15	7626.91	7608.15	7608.15	7723.06		807.858	3545.36	3472.16	3288.64	3288.64	3311.75	3288.64	3288.64	3449.04
808.311	7755.64	7742.42	7605.49	7605.49	7624.43	7605.49	7605.49	7723.49		807.758	3551.05	3473.13	3284.84	3284.84	3308.17	3284.84	3284.84	3449.8
808.211	7810.95	7743.15	7602.84	7602.84	7621.95	7602.84	7602.84	7724.04		807.658	3537.83	3474.28	3281.04	3281.04	3304.59	3281.04	3281.04	3450.73
808.111	7799.6	7744	7600.19	7600.19	7619.47	7600.19	7600.19	7724.71		807.558	3532.79	3475.63	3277.24	3277.24	3301.01	3277.24	3277.24	3451.86
808.01	7852.42	7744.97	7597.53	7597.53	7616.99	7597.53	7597.53	7725.51		807.458	3586.44	3477.18	3273.44	3273.44	3297.44	3273.44	3273.44	3453.18
807.91	7767.94	7746.09	7594.88	7594.88	7614.52	7594.88	7594.88	7726.45		807.358	3557.56	3478.93	3269.64	3269.64	3293.87	3269.64	3269.64	3454.71
807.811	7755.49	7747.35	7592.23	7592.23	7612.05	7592.23	7592.23	7727.53		807.258	3564.21	3480.92	3265.85	3265.85	3290.3	3265.85	3265.85	3456.46
807.711	7788.9	7748.77	7589.57	7589.57	7609.58	7589.57	7589.57	7728.75		807.158	3577.1	3483.13	3262.05	3262.05	3286.74	3262.05	3262.05	3458.44
807.611	7825.67	7750.34	7586.92	7586.92	7607.12	7586.92	7586.92	7730.14		807.058	3592.6	3485.6	3258.25	3258.25	3283.18	3258.25	3258.25	3460.66
807.51	7767.66	7752.07	7584.27	7584.27	7604.66	7584.27	7584.27	7731.68		806.958	3631.92	3488.31	3254.45	3254.45	3279.62	3254.45	3254.45	3463.14
807.41	7792.82	7753.99	7581.61	7581.61	7602.2	7581.61	7581.61	7733.4		806.858	3624.18	3491.29	3250.65	3250.65	3276.07	3250.65	3250.65	3465.87
807.311	7825.27	7756.08	7578.96	7578.96	7599.74	7578.96	7578.96	7735.3		806.758	3613.77	3494.56	3246.85	3246.85	3272.52	3246.85	3246.85	3468.89
807.211	7869.58	7758.36	7576.31	7576.31	7597.29	7576.31	7576.31	7737.38		806.658	3637.24	3498.12	3243.05	3243.05	3268.97	3243.05	3243.05	3472.2
807.111	7855.13	7760.85	7573.65	7573.65	7594.84	7573.65	7573.65	7739.66		806.558	3606.97	3502	3239.25	3239.25	3265.43	3239.25	3239.25	3475.82
807.01	7843.39	7763.54	7571	7571	7592.39	7571	7571	7742.15		806.458	3608.09	3506.19	3235.46	3235.46	3261.89	3235.46	3235.46	3479.75
806.91	7865.13	7766.46	7568.35	7568.35	7589.94	7568.35	7568.35	7744.86		806.358	3642.56	3510.72	3231.66	3231.66	3258.36	3231.66	3231.66	3484.02
806.811	7930.16	7769.61	7565.69	7565.69	7587.5	7565.69	7565.69	7747.8		806.258	3642.28	3515.61	3227.86	3227.86	3254.83	3227.86	3227.86	3488.65
806.711	7880.17	7772.99	7563.04	7563.04	7585.06	7563.04	7563.04	7750.97		806.158	3660.3	3520.88	3224.06	3224.06	3251.3	3224.06	3224.06	3493.64
806.611	7957.22	7776.64	7560.39	7560.39	7582.63	7560.39	7560.39	7754.4		806.058	3632.41	3526.53	3220.26	3220.26	3247.78	3220.26	3220.26	3499.01
806.51	7946.75	7780.55	7557.73	7557.73	7580.19	7557.73	7557.73	7758.08		805.958	3632.6	3532.58	3216.46	3216.46	3244.26	3216.46	3216.46	3504.79
806.41	7914.17	7784.74	7555.08	7555.08	7577.77	7555.08	7555.08	7762.05		805.858	3684.88	3539.06	3212.66	3212.66	3240.74	3212.66	3212.66	3510.98
806.311	7862.11	7789.21	7552.42	7552.42	7575.34	7552.42	7552.42	7766.3		805.758	3719.75	3545.99	3208.87	3208.87	3237.23	3208.87	3208.87	3517.62
806.211	7958.05	7793.99	7549.77	7549.77	7572.92	7549.77	7549.77	7770.85		805.658	3687.53	3553.37	3205.07	3205.07	3233.73	3205.07	3205.07	3524.71
806.111	7872.94	7799.1	7547.12	7547.12	7570.5	7547.12	7547.12	7775.72		805.558	3690.12	3561.24	3201.27	3201.27	3230.23	3201.27	3201.27	3532.28
806.01	7952.2	7804.53	7544.46	7544.46	7568.08	7544.46	7544.46	7780.91		805.458	3678.95	3569.59	3197.47	3197.47	3226.73	3197.47	3197.47	3540.33
805.91	7907.34	7810.32	7541.81	7541.81	7565.67	7541.81	7541.81	7786.46		805.358	3693.94	3578.46	3193.67	3193.67	3223.24	3193.67	3193.67	3548.9
805.811	7950.31	7816.46	7539.16	7539.16	7563.26	7539.16	7539.16	7792.36		805.258	3686.26	3587.87	3189.87	3189.87	3219.75	3189.87	3189.87	3557.99
805.711	8007.87	7822.98	7536.5	7536.5	7560.86	7536.5	7536.5	7798.63		805.158	3733.22	3597.82	3186.07	3186.07	3216.27	3186.07	3186.07	3567.63
805.611	8072.82	7829.9	7533.85	7533.85	7558.46	7533.85	7533.85	7805.3		805.058	3701.43	3608.35	3182.27	3182.27	3212.79	3182.27	3182.27	3577.83
805.51	7998.63	7837.22	7531.2	7531.2	7556.06	7531.2	7531.2	7812.36		804.958	3780.66	3619.43	3178.48	3178.48	3209.32	3178.48	3178.48	3588.59
805.41	7925.97	7844.97	7528.54	7528.54	7553.67	7528.54	7528.54	7819.85		804.858	3808.22	3631.11	3174.68	3174.68	3205.86	3174.68	3174.68	3599.93
805.311	8016.41	7853.15	7525.89	7525.89	7551.28	7525.89	7525.89	7827.76		804.758	3797.22	3643.39	3170.88	3170.88	3202.39	3170.88	3170.88	3611.88
805.211	8012.22	7861.78	7523.24	7523.24	7548.9	7523.24	7523.24	7836.12		804.658	3816.05	3656.26	3167.08	3167.08	3198.94	3167.08	3167.08	3624.4
805.111	7974.9	7870.88	7520.58	7520.58	7546.52	7520.58	7520.58	7844.95		804.558	3787.11	3669.74	3163.28	3163.28	3195.49	3163.28	3163.28	3637.54
805.01	8011.09	7880.44	7517.93	7517.93	7544.14	7517.93	7517.93	7854.23		804.458	3801.67	3683.81	3159.48	3159.48	3192.04	3159.48	3159.48	3651.25
804.91	7930.42	7890.5	7515.28	7515.28	7541.77	7515.28	7515.28	7864		804.358	3839.63	3698.46	3155.68	3155.68	3188.61	3155.68	3155.68	3665.54
804.811	8008.95	7901.03	7512.62	7512.62	7539.4	7512.62	7512.62	7874.25		804.258	3836.79	3713.69	3151.89	3151.89	3185.17	3151.89	3151.89	3680.4
804.711	8007.92	7912.06	7509.97	7509.97	7537.04	7509.97	7509.97	7884.98		804.158	3870.44	3729.45	3148.09	3148.09	3181.75	3148.09	3148.09	3695.79
804.611	7940.42	7923.58	7507.32	7507.32	7534.68	7507.32	7507.32	7896.22		804.058	3876.39	3745.72	3144.29	3144.29	3178.33	3144.29	3144.29	3711.68
804.51	8016.42	7935.59	7504.66	7504.66	7532.33	7504.66	7504.66	7907.92		803.958	3854.05	3762.44	3140.49	3140.49	3174.91	3140.49	3140.49	3728.02
804.41	8118.83	7948.09	7502.01	7502.01	7529.98	7502.01	7502.01	7920.11		803.858	3849.46	3779.57	3136.69	3136.69	3171.5	3136.69	3136.69	3744.75
804.311	8092.6	7961.04	7499.36	7499.36	7527.64	7499.36	7499.36	7932.76		803.758	3888.82	3797.03	3132.89	3132.89	3168.1	3132.89	3132.89	3761.82
804.211	8148.36	7974.44	7496.7	7496.7	7525.3	7496.7	7496.7	7945.84		803.658	3856.27	3814.74	3129.09	3129.09	3164.71	3129.09	3129.1	3779.12
804.111	8089.85	7988.27	7494.05	7494.05	7522.97	7494.05	7494.05	7959.34		803.558	3910.86	3832.6	3125.29	3125.29	3161.32	3125.29	3125.3	3796.56
804.01	8066.86	8002.46	7491.4	7491.4	7520.65	7491.4	7491.4	7973.21		803.458	3968.81	3850.47	3121.5	3121.5	3157.94	3121.5	3121.5	3814.02
803.91	8167.67	8016.99	7488.74	7488.74	7518.32	7488.74	7488.74	7987.41		803.358	3987.65	3868.25	3117.7	3117.7	3154.57	3117.7	3117.7	3831.37
803.811	8141.71	8031.79	7486.09	7486.09	7516.01	7486.09	7486.09	8001.87		803.258	3933.82	3885.8	3113.9	3113.9	3151.21	3113.9	3113.91	3848.48
803.711	8074.64	8046.79	7483.44	7483.44	7513.7	7483.44	7483.44	8016.53		803.158	3916.94	3902.92	3110.1	3110.1	3147.85	3110.1	3110.11	3865.16
803.611	8168.55	8061.93	7480.78	7480.78	7511.4	7480.78	7480.78	8031.31		803.058	3917.7	3919.47	3106.3	3106.3	3144.5	3106.3	3106.32	3881.26
803.51	8172.86	8077.08	7478.13	7478.13	7509.1	7478.13	7478.13	8046.11		802.958	3909.78	3935.24	3102.5	3102.5	3141.16	3102.5	3102.53	3896.57
803.41	8158.81	8092.17	7475.48	7475.48	7506.81	7475.48	7475.48	8060.83		802.858	3922.96	3950.05	3098.7	3098.7	3137.82	3098.7	3098.74	3910.9
803.311	8125.04	8107.04	7472.82	7472.82	7504.52	7472.82	7472.83	8075.34		802.758	3984.8	3963.71	3094.91	3094.91	3134.5	3094.91	3094.95	3924.07
803.211	8102.22	8121.59	7470.17	7470.17	7502.24	7470.17	7470.18	8089.5		802.658	3984.44	3975.99	3091.11	3091.11	3131.18	3091.11	3091.17	3935.85
803.111	8079.82	8135.67	7467.52	7467.52	7499.97	7467.52	7467.53	8103.2		802.558	3942.11	3986.72	3087.31	3087.31	3127.87	3087.31	3087.4	3946.06
803.01	8187.29	8149.12	7464.86	7464.86	7497.71	7464.86	7464.88	8116.25		802.458	3934.67	3995.7	3083.51	3083.51	3124.57	3083.51	3083.64	3954.51
802.91	8169.42	8161.79	7462.21	7462.21	7495.45	7462.21	7462.24	8128.52		802.358	3989.09	4002.77	3079.71	3079.71	3121.28	3079.71	3079.89	3961.02
802.811	8178.54	8173.5	7459.56	7459.56	7493.2	7459.56	7459.6	8139.81		802.258	3899.31	4007.79	3075.91	3075.91	3118	3075.91	3076.15	3965.46
802.711	8162.91	8184.09	7456.9	7456.9	7490.95	7456.9	7456.96	8149.98		802.158	3911.87	4010.63	3072.11	3072.11	3114.73	3072.11	3072.44	3967.69
802.611	8185.24	8193.42	7454.25	7454.25	7488.72	7454.25	7454.34	8158.87		802.058	3923.5	4011.22	3068.31	3068.31	3111.47	3068.31	3068.75	3967.62
802.51	8127.69	8201.32	7451.6	7451.6	7486.49	7451.6	7451.72	8166.31		801.958	3842.1	4009.49	3064.52	3064.52	3108.22	3064.52	3065.1	3965.19
802.41	8183.2	8207.67	7448.94	7448.94	7484.27	7448.94	7449.11	8172.18		801.858	3824.88	4005.44	3060.72	3060.72	3104.98	3060.72	3061.5	3960.39
802.311	8175.71	8212.32	7446.29	7446.29	7482.05	7446.29	7446.52	8176.33		801.758	3870.47	3999.1	3056.92	3056.92	3101.75	3056.92	3057.96	3953.22
802.211	8089.4	8215.2	7443.64	7443.64	7479.85	7443.64	7443.95	8178.68		801.658	3846.75	3990.54	3053.12	3053.12	3098.53	3053.12	3054.5	3943.74
802.111	7972.95	8216.24	7440.98	7440.98	7477.65	7440.98	7441.41	8179.14		801.558	3862.1	3979.86	3049.32	3049.32	3095.33	3049.32	3051.14	3932.04
802.01	8247.7	8215.38	7438.33	7438.33	7475.46	7438.33	7438.9	8177.67		801.458	3870.47	3967.22	3045.52	3045.52	3092.13	3045.52	3047.9	3918.24
801.91	8211.07	8212.63	7435.68	7435.68	7473.28	7435.68	7436.45	8174.24		801.358	3865.35	3952.79	3041.72	3041.72	3088.95	3041.72	3044.81	3902.48
801.811	8068.46	8208	7433.02	7433.02	7471.11	7433.02	7434.05	8168.88		801.258	3808.6	3936.78	3037.93	3037.93	3085.77	3037.93	3041.93	3884.93
801.711	7797.64	8201.58	7430.37	7430.37	7468.95	7430.37	7431.74	8161.62		801.158	3819.3	3919.42	3034.13	3034.13	3082.61	3034.13	3039.28	3865.78
801.611	7982.11	8193.43	7427.72	7427.72	7466.8	7427.72	7429.52	8152.53		801.058	3738.36	3900.95	3030.33	3030.33	3079.47	3030.33	3036.93	3845.21
801.51	8038.37	8183.69	7425.06	7425.06	7464.66	7425.06	7427.44	8141.71		800.958	3676.49	3881.67	3026.53	3026.53	3076.33	3026.53	3034.94	3823.45
801.41	8160.05	8172.51	7422.41	7422.41	7462.53	7422.41	7425.52	8129.28		800.858	3696.03	3861.84	3022.73	3022.73	3073.21	3022.73	3033.4	3800.68
801.311	8128.65	8160.08	7419.76	7419.76	7460.41	7419.76	7423.8	8115.38		800.758	3749.99	3841.73	3018.93	3018.93	3070.11	3018.93	3032.4	3777.1
801.211	7954.64	8146.6	7417.1	7417.1	7458.3	7417.1	7422.34	8100.16		800.658	3729.52	3821.68	3015.13	3015.13	3067.01	3015.13	3032.03	3752.9
801.111	7874.83	8132.26	7414.45	7414.45	7456.2	7414.45	7421.18	8083.78		800.558	3758.83	3801.95	3011.33	3011.33	3063.93	3011.34	3032.44	3728.25
801.01	7842.12	8117.34	7411.79	7411.79	7454.11	7411.79	7420.41	8066.4		800.458	3750.92	3782.89	3007.54	3007.54	3060.87	3007.54	3033.76	3703.33
800.91	7910.15	8102.06	7409.14	7409.14	7452.03	7409.14	7420.12	8048.19		800.358	3710.91	3764.79	3003.74	3003.74	3057.82	3003.74	3036.16	3678.28
800.811	8128.65	8086.7	7406.49	7406.49	7449.97	7406.49	7420.39	8029.32		800.258	3727.66	3747.96	2999.94	2999.94	3054.79	2999.94	3039.81	3653.22
800.711	8095.94	8071.53	7403.83	7403.83	7447.91	7403.84	7421.35	8009.93		800.158	3736.03	3732.74	2996.14	2996.14	3051.78	2996.15	3044.93	3628.3
800.611	7933.7	8056.83	7401.18	7401.18	7445.87	7401.18	7423.14	7990.17		800.058	3703.47	3719.44	2992.34	2992.34	3048.78	2992.36	3051.74	3603.59
800.51	8092.01	8042.89	7398.53	7398.53	7443.84	7398.53	7425.91	7970.19		799.958	3725.33	3708.41	2988.54	2988.54	3045.79	2988.57	3060.47	3579.21
800.41	8043.6	8030.02	7395.87	7395.87	7441.83	7395.88	7429.85	7950.08		799.858	3708.59	3699.98	2984.74	2984.74	3042.83	2984.79	3071.38	3555.21
800.311	8098.55	8018.53	7393.22	7393.22	7439.83	7393.23	7435.15	7929.98		799.758	3720.22	3694.46	2980.95	2980.95	3039.88	2981.02	3084.75	3531.64
800.211	8116.87	8008.75	7390.57	7390.57	7437.84	7390.57	7442.05	7909.99		799.658	3800.23	3692.2	2977.15	2977.15	3036.95	2977.28	3100.83	3508.58
800.111	7974.26	8001	7387.91	7387.91	7435.86	7387.93	7450.79	7890.16		799.558	3732.78	3693.48	2973.35	2973.35	3034.05	2973.56	3119.88	3486.03
800.01	7989.96	7995.65	7385.26	7385.26	7433.9	7385.28	7461.64	7870.6		799.458	3776.97	3698.59	2969.55	2969.55	3031.16	2969.9	3142.13	3464.06
799.91	8123.41	7993.03	7382.61	7382.61	7431.96	7382.65	7474.9	7851.35		799.358	3755.11	3707.75	2965.75	2965.75	3028.29	2966.31	3167.74	3442.66
799.811	8165.28	7993.51	7379.95	7379.95	7430.03	7380.02	7490.86	7832.47		799.258	3830.47	3721.12	2961.95	2961.95	3025.44	2962.83	3196.86	3421.84
799.711	8170.51	7997.44	7377.3	7377.3	7428.11	7377.41	7509.82	7813.99		799.158	3858.38	3738.75	2958.15	2958.15	3022.61	2959.52	3229.45	3401.62
799.611	8077.62	8005.15	7374.65	7374.65	7426.22	7374.83	7532.1	7795.94		799.058	3846.75	3760.6	2954.35	2954.35	3019.81	2956.46	3265.41	3381.99
799.51	8183.6	8016.94	7371.99	7371.99	7424.34	7372.29	7557.94	7778.35		798.958	3913.73	3786.41	2950.56	2950.56	3017.03	2953.74	3304.35	3362.96
799.41	8030.52	8033.09	7369.34	7369.34	7422.47	7369.82	7587.59	7761.22		798.858	3944.44	3815.78	2946.76	2946.76	3014.27	2951.52	3345.75	3344.51
799.311	8054.07	8053.76	7366.69	7366.69	7420.63	7367.45	7621.15	7744.59		798.758	4056.54	3848.1	2942.96	2942.96	3011.54	2949.98	3388.83	3326.63
799.211	8233.31	8079.05	7364.03	7364.03	7418.8	7365.24	7658.66	7728.45		798.658	3942.16	3882.45	2939.16	2939.16	3008.83	2949.38	3432.42	3309.31
799.111	8200.6	8108.9	7361.38	7361.38	7416.99	7363.25	7700.02	7712.78		798.558	3973.53	3917.8	2935.36	2935.36	3006.14	2950.02	3475.18	3292.53
799.01	8255.55	8143.03	7358.73	7358.73	7415.2	7361.58	7744.82	7697.61		798.458	4027.97	3952.83	2931.56	2931.56	3003.49	2952.31	3515.43	3276.29
798.91	8178.36	8181.04	7356.07	7356.07	7413.43	7360.38	7792.54	7682.91		798.358	4012.23	3986.25	2927.76	2927.76	3000.86	2956.74	3551.38	3260.56
798.811	8187.52	8222.14	7353.42	7353.42	7411.68	7359.82	7842.21	7668.69		798.258	4085.34	4016.79	2923.97	2923.97	2998.26	2963.89	3581.21	3245.32
798.711	8256.86	8265.37	7350.77	7350.77	7409.96	7360.15	7892.64	7654.93		798.158	4103.48	4043.31	2920.17	2920.17	2995.69	2974.43	3603.13	3230.57
798.611	8400.78	8309.51	7348.11	7348.11	7408.25	7361.68	7942.31	7641.61		798.058	4129.33	4065.18	2916.37	2916.37	2993.14	2989.13	3615.75	3216.26
798.51	8462.27	8353.04	7345.46	7345.46	7406.57	7364.81	7989.31	7628.73		797.958	4159	4082.22	2912.57	2912.57	2990.63	3008.8	3618.09	3202.4
798.41	8396.85	8394.42	7342.81	7342.81	7404.91	7370.03	8031.65	7616.26		797.858	4196.76	4094.92	2908.77	2908.77	2988.15	3034.32	3609.79	3188.97
798.311	8574.78	8432.07	7340.15	7340.15	7403.27	7377.91	8067.14	7604.21		797.758	4241.76	4104.42	2904.97	2904.97	2985.71	3066.59	3591.1	3175.93
798.211	8582.64	8464.69	7337.5	7337.5	7401.66	7389.15	8093.83	7592.55		797.658	4277.33	4112.38	2901.17	2901.17	2983.3	3106.39	3562.92	3163.29
798.111	8457.04	8491.4	7334.85	7334.85	7400.07	7404.53	8110.07	7581.27		797.558	4288.91	4120.88	2897.37	2897.37	2980.92	3154.47	3526.61	3151.01
798.01	8539.46	8511.9	7332.19	7332.19	7398.51	7424.92	8114.7	7570.34		797.458	4304.49	4132.09	2893.58	2893.58	2978.58	3211.26	3483.88	3139.09
797.91	8617.96	8526.65	7329.54	7329.54	7396.98	7451.23	8107.28	7559.77		797.358	4324.27	4148.08	2889.78	2889.78	2976.28	3277.04	3436.58	3127.51
797.811	8347.14	8536.85	7326.89	7326.89	7395.48	7484.38	8088.13	7549.52		797.258	4323.98	4170.56	2885.98	2885.98	2974.01	3351.75	3386.49	3116.25
797.711	8603.57	8544.37	7324.23	7324.23	7394	7525.25	8058.22	7539.6		797.158	4392.64	4200.63	2882.18	2882.18	2971.79	3434.74	3335.34	3105.3
797.611	8849.53	8551.53	7321.58	7321.58	7392.56	7574.65	8019.09	7529.98		797.058	4408.99	4238.73	2878.38	2878.38	2969.61	3525.13	3284.5	3094.63
797.51	8687.3	8560.85	7318.93	7318.93	7391.14	7633.1	7972.74	7520.65		796.958	4435.39	4284.44	2874.58	2874.58	2967.47	3621.27	3235.19	3084.26
797.41	8788.04	8574.74	7316.27	7316.27	7389.76	7700.98	7921.21	7511.6		796.858	4470.38	4336.64	2870.78	2870.78	2965.38	3721.24	3188.23	3074.15
797.311	8789.35	8595.19	7313.62	7313.62	7388.41	7778.16	7866.66	7502.81		796.758	4493.26	4393.46	2866.99	2866.99	2963.33	3822.62	3144.18	3064.29
797.211	8738.33	8623.62	7310.97	7310.97	7387.1	7864.19	7810.95	7494.28		796.658	4509.74	4452.35	2863.19	2863.19	2961.33	3922.43	3103.47	3054.68
797.111	8849.53	8660.68	7308.31	7308.31	7385.82	7958.14	7755.67	7485.99		796.558	4522.42	4510.43	2859.39	2859.39	2959.38	4017.71	3066.21	3045.29
797.01	8888.78	8706.08	7305.66	7305.66	7384.57	8058.38	7702.17	7477.93		796.458	4560.9	4564.4	2855.59	2855.59	2957.48	4105.08	3032.47	3036.13
796.91	8914.95	8758.78	7303.01	7303.01	7383.37	8162.98	7651.36	7470.08		796.358	4549.48	4611.02	2851.79	2851.79	2955.64	4181.45	3002.12	3027.18
796.811	8920.18	8816.82	7300.35	7300.35	7382.2	8269.26	7603.96	7462.45		796.258	4577.76	4647.2	2847.99	2847.99	2953.85	4243.91	2974.99	3018.43
796.711	8922.8	8877.64	7297.7	7297.7	7381.08	8374.32	7560.32	7455.02		796.158	4602.72	4670.13	2844.19	2844.19	2952.11	4289.85	2950.87	3009.87
796.611	9064.1	8938.18	7295.05	7295.05	7379.99	8474.95	7520.6	7447.78		796.058	4542.93	4677.63	2840.39	2840.39	2950.44	4317.38	2929.5	3001.49
796.51	8985.6	8994.95	7292.39	7292.39	7378.95	8567.62	7484.84	7440.72		795.958	4527.53	4668.16	2836.6	2836.6	2948.83	4325.2	2910.64	2993.29
796.41	8845.61	9044.53	7289.74	7289.74	7377.96	8649.07	7452.89	7433.83		795.858	4504.01	4641	2832.8	2832.8	2947.28	4312.87	2893.99	2985.25
796.311	8791.97	9083.51	7287.09	7287.09	7377.01	8716.06	7424.59	7427.1		795.758	4469.11	4596.19	2829	2829	2945.8	4280.71	2879.3	2977.37
796.211	8875.7	9108.96	7284.43	7284.43	7376.11	8765.96	7399.64	7420.54		795.658	4386.29	4534.68	2825.2	2825.2	2944.39	4229.9	2866.35	2969.65
796.111	8842.99	9118.47	7281.78	7281.78	7375.26	8796.66	7377.76	7414.12		795.558	4331.15	4458.01	2821.4	2821.4	2943.04	4162.23	2854.88	2962.06
796.01	8896.63	9110.37	7279.12	7279.12	7374.47	8806.77	7358.65	7407.85		795.458	4276.9	4368.52	2817.6	2817.6	2941.78	4080.22	2844.71	2954.62
795.91	8891.4	9083.81	7276.47	7276.47	7373.73	8795.78	7342.01	7401.71		795.358	4163.07	4268.86	2813.8	2813.8	2940.58	3986.74	2835.64	2947.31
795.811	8869.16	9038.88	7273.82	7273.82	7373.04	8764.04	7327.54	7395.71		795.258	4155.63	4161.94	2810.01	2810.01	2939.48	3884.87	2827.5	2940.12
795.711	8935.88	8976.47	7271.16	7271.16	7372.41	8712.75	7314.97	7389.83		795.158	4004.91	4050.99	2806.21	2806.21	2938.45	3777.95	2820.15	2933.05
795.611	8793.28	8898.23	7268.51	7268.51	7371.85	8643.81	7304.05	7384.06		795.058	3972.81	3938.87	2802.41	2802.41	2937.51	3669.01	2813.47	2926.1
795.51	8611.42	8806.6	7265.86	7265.86	7371.34	8559.89	7294.53	7378.42		794.958	3915.59	3828.5	2798.61	2798.61	2936.66	3561.07	2807.34	2919.26
795.41	8774.96	8704.34	7263.2	7263.2	7370.9	8463.96	7286.22	7372.87		794.858	3915.59	3722.26	2794.81	2794.81	2935.9	3456.6	2801.67	2912.53
795.311	8665.06	8594.72	7260.55	7260.55	7370.53	8359.47	7278.94	7367.44		794.758	3833.72	3622.08	2791.01	2791.01	2935.25	3357.61	2796.37	2905.89
795.211	8610.11	8480.91	7257.9	7257.9	7370.23	8249.77	7272.5	7362.1		794.658	3807.21	3529.59	2787.21	2787.21	2934.69	3265.81	2791.37	2899.35
795.111	8555.16	8366.03	7255.24	7255.24	7370.01	8138.12	7266.79	7356.85		794.558	3703.47	3445.72	2783.41	2783.41	2934.24	3182.18	2786.63	2892.91
795.01	8557.78	8253.13	7252.59	7252.59	7369.86	8027.68	7261.67	7351.7		794.458	3703.47	3371.11	2779.62	2779.62	2933.9	3107.42	2782.09	2886.55
794.91	8505.44	8144.62	7249.94	7249.94	7369.79	7920.97	7257.03	7346.64		794.358	3623.92	3305.86	2775.82	2775.82	2933.67	3041.65	2777.71	2880.28
794.811	8224.15	8042.7	7247.28	7247.28	7369.8	7820.29	7252.81	7341.65		794.258	3532.28	3249.72	2772.02	2772.02	2933.57	2984.66	2773.46	2874.09
794.711	8230.69	7948.86	7244.63	7244.63	7369.9	7727.2	7248.9	7336.75		794.158	3431.8	3202.25	2768.22	2768.22	2933.59	2936.04	2769.31	2867.97
794.611	8111.64	7864.08	7241.98	7241.98	7370.09	7642.74	7245.27	7331.92		794.058	3412.27	3162.72	2764.42	2764.42	2933.74	2895.06	2765.24	2861.93
794.51	8014.82	7789.01	7239.32	7239.32	7370.38	7567.6	7241.84	7327.16		793.958	3377.84	3130.33	2760.62	2760.62	2934.03	2860.96	2761.24	2855.97
794.41	7780.63	7723.65	7236.67	7236.67	7370.76	7501.84	7238.59	7322.48		793.858	3294.57	3104.19	2756.82	2756.82	2934.46	2832.85	2757.28	2850.07
794.311	7681.2	7667.81	7234.02	7234.02	7371.24	7445.29	7235.47	7317.86		793.758	3278.29	3083.41	2753.03	2753.03	2935.04	2809.84	2753.36	2844.24
794.211	7750.54	7620.88	7231.36	7231.36	7371.83	7397.38	7232.46	7313.3		793.658	3211.77	3067.16	2749.23	2749.23	2935.78	2791.12	2749.48	2838.47
794.111	7682.51	7582.09	7228.71	7228.71	7372.53	7357.34	7229.53	7308.81		793.558	3090.82	3054.66	2745.43	2745.43	2936.68	2775.9	2745.61	2832.76
794.01	7745.31	7550.59	7226.06	7226.06	7373.35	7324.37	7226.67	7304.37		793.458	3123.39	3045.22	2741.63	2741.63	2937.74	2763.49	2741.76	2827.11
793.91	7552.98	7525.43	7223.4	7223.4	7374.29	7297.5	7223.86	7299.99		793.358	3116.87	3038.25	2737.83	2737.83	2938.99	2753.31	2737.93	2821.52
793.811	7576.53	7505.69	7220.75	7220.75	7375.35	7275.83	7221.08	7295.67		793.258	3054.07	3033.24	2734.03	2734.03	2940.42	2744.84	2734.1	2815.98
793.711	7403.83	7490.48	7218.1	7218.1	7376.55	7258.48	7218.34	7291.4		793.158	3080.12	3029.8	2730.23	2730.23	2942.04	2737.68	2730.28	2810.49
793.611	7596.16	7478.99	7215.44	7215.44	7377.88	7244.64	7215.62	7287.18		793.058	3126.18	3027.59	2726.43	2726.43	2943.87	2731.49	2726.47	2805.06
793.51	7488.87	7470.52	7212.79	7212.79	7379.36	7233.61	7212.92	7283		792.958	3099.2	3026.36	2722.64	2722.64	2945.91	2726.03	2722.66	2799.67
793.41	7517.66	7464.46	7210.14	7210.14	7380.99	7224.78	7210.23	7278.88		792.858	3071.75	3025.92	2718.84	2718.84	2948.17	2721.08	2718.86	2794.33
793.311	7444.67	7460.31	7207.48	7207.48	7382.78	7217.64	7207.55	7274.79		792.758	3089.89	3026.13	2715.04	2715.04	2950.67	2716.5	2715.05	2789.03
793.211	7474.94	7457.65	7204.83	7204.83	7384.73	7211.78	7204.88	7270.75		792.658	3078.26	3026.89	2711.24	2711.24	2953.41	2712.18	2711.25	2783.77
793.111	7457.03	7456.15	7202.18	7202.18	7386.85	7206.86	7202.21	7266.75		792.558	3127.11	3028.13	2707.44	2707.44	2956.41	2708.04	2707.45	2778.56
793.01	7532.92	7455.57	7199.52	7199.52	7389.16	7202.64	7199.55	7262.79		792.458	3098.73	3029.79	2703.64	2703.64	2959.67	2704.02	2703.65	2773.38
792.91	7507.83	7455.72	7196.87	7196.87	7391.65	7198.91	7196.89	7258.87		792.358	3060.12	3031.86	2699.84	2699.84	2963.22	2700.08	2699.85	2768.25
792.811	7557.57	7456.45	7194.22	7194.22	7394.34	7195.54	7194.23	7254.99		792.258	3115.94	3034.31	2696.05	2696.05	2967.06	2696.19	2696.05	2763.15
792.711	7547.84	7457.67	7191.56	7191.56	7397.24	7192.41	7191.57	7251.14		792.158	3095.01	3037.14	2692.25	2692.25	2971.21	2692.33	2692.25	2758.09
792.611	7500.61	7459.31	7188.91	7188.91	7400.36	7189.44	7188.91	7247.32		792.058	3072.22	3040.35	2688.45	2688.45	2975.69	2688.5	2688.45	2753.06
792.51	7572.84	7461.32	7186.26	7186.26	7403.7	7186.59	7186.26	7243.54		791.958	3165.25	3043.94	2684.65	2684.65	2980.5	2684.68	2684.65	2748.07
792.41	7610.68	7463.67	7183.6	7183.6	7407.29	7183.81	7183.6	7239.79		791.858	3169.9	3047.94	2680.85	2680.85	2985.67	2680.87	2680.85	2743.1
792.311	7675.33	7466.36	7180.95	7180.95	7411.12	7181.07	7180.95	7236.06		791.758	3241.08	3052.34	2677.05	2677.05	2991.22	2677.06	2677.05	2738.17
792.211	7618.44	7469.36	7178.3	7178.3	7415.21	7178.37	7178.3	7232.37		791.658	3192.23	3057.17	2673.25	2673.25	2997.15	2673.26	2673.25	2733.27
792.111	7641.76	7472.69	7175.64	7175.64	7419.58	7175.69	7175.64	7228.71		791.558	3230.84	3062.45	2669.45	2669.45	3003.5	2669.46	2669.45	2728.4
792.01	7579.63	7476.35	7172.99	7172.99	7424.24	7173.01	7172.99	7225.07		791.458	3234.1	3068.18	2665.66	2665.66	3010.28	2665.66	2665.66	2723.55
791.91	7542.77	7480.35	7170.34	7170.34	7429.21	7170.35	7170.34	7221.46		791.358	3261.08	3074.39	2661.86	2661.86	3017.51	2661.86	2661.86	2718.73
791.811	7551.57	7484.69	7167.68	7167.68	7434.48	7167.69	7167.68	7217.88		791.258	3261.08	3081.11	2658.06	2658.06	3025.22	2658.06	2658.06	2713.94
791.711	7631.95	7489.39	7165.03	7165.03	7440.09	7165.03	7165.03	7214.32		791.158	3284.81	3088.34	2654.26	2654.26	3033.43	2654.26	2654.26	2709.17
791.611	7649.68	7494.47	7162.38	7162.38	7446.06	7162.38	7162.38	7210.78		791.058	3241.08	3096.13	2650.46	2650.46	3042.16	2650.46	2650.46	2704.43
791.51	7630.67	7499.94	7159.72	7159.72	7452.39	7159.72	7159.72	7207.27		790.958	3255.03	3104.48	2646.66	2646.66	3051.43	2646.66	2646.66	2699.71
791.41	7596.91	7505.81	7157.07	7157.07	7459.1	7157.07	7157.07	7203.78		790.858	3277.36	3113.42	2642.86	2642.86	3061.26	2642.86	2642.86	2695.02
791.311	7609.64	7512.11	7154.42	7154.42	7466.21	7154.42	7154.42	7200.31		790.758	3328.53	3122.99	2639.07	2639.07	3071.71	2639.07	2639.07	2690.34
791.211	7638.24	7518.85	7151.76	7151.76	7473.75	7151.76	7151.76	7196.86		790.658	3328.07	3133.19	2635.27	2635.27	3082.77	2635.27	2635.27	2685.69
791.111	7698.43	7526.06	7149.11	7149.11	7481.73	7149.11	7149.11	7193.44		790.558	3294.11	3144.08	2631.47	2631.47	3094.49	2631.47	2631.47	2681.06
791.01	7729.76	7533.74	7146.46	7146.46	7490.17	7146.46	7146.46	7190.02		790.458	3374.12	3155.66	2627.67	2627.67	3106.88	2627.67	2627.67	2676.45
790.91	7655.32	7541.94	7143.8	7143.8	7499.1	7143.8	7143.8	7186.63		790.358	3391.8	3167.97	2623.87	2623.87	3119.98	2623.87	2623.87	2671.86
790.811	7669.8	7550.65	7141.15	7141.15	7508.53	7141.15	7141.15	7183.26		790.258	3355.05	3181.03	2620.07	2620.07	3133.82	2620.07	2620.07	2667.28
790.711	7742.58	7559.91	7138.49	7138.49	7518.49	7138.49	7138.49	7179.91		790.158	3319.23	3194.88	2616.27	2616.27	3148.42	2616.27	2616.27	2662.73
790.611	7750.44	7569.75	7135.84	7135.84	7529.02	7135.84	7135.84	7176.57		790.058	3333.65	3209.54	2612.47	2612.47	3163.82	2612.47	2612.47	2658.19
790.51	7733.42	7580.17	7133.19	7133.19	7540.11	7133.19	7133.19	7173.25		789.958	3375.52	3225.02	2608.68	2608.68	3180.03	2608.68	2608.68	2653.67
790.41	7747.25	7591.22	7130.53	7130.53	7551.81	7130.53	7130.53	7169.94		789.858	3421.57	3241.37	2604.88	2604.88	3197.08	2604.88	2604.88	2649.17
790.311	7816.3	7602.9	7127.88	7127.88	7564.12	7127.88	7127.88	7166.65		789.758	3408.08	3258.61	2601.08	2601.08	3215	2601.08	2601.08	2644.68
790.211	7831.44	7615.24	7125.23	7125.23	7577.09	7125.23	7125.23	7163.38		789.658	3411.8	3276.73	2597.28	2597.28	3233.8	2597.28	2597.28	2640.21
790.111	7783.27	7628.28	7122.57	7122.57	7590.73	7122.57	7122.57	7160.12		789.558	3416.92	3295.79	2593.48	2593.48	3253.52	2593.48	2593.48	2635.75
790.01	7696.14	7642.02	7119.92	7119.92	7605.06	7119.92	7119.92	7156.88		789.458	3426.22	3315.77	2589.68	2589.68	3274.14	2589.68	2589.68	2631.31
789.91	7851.08	7656.49	7117.27	7117.27	7620.12	7117.27	7117.27	7153.64		789.358	3465.3	3336.68	2585.88	2585.88	3295.68	2585.88	2585.88	2626.88
789.811	7826.55	7671.71	7114.61	7114.61	7635.9	7114.61	7114.61	7150.42		789.258	3416.45	3358.55	2582.09	2582.09	3318.16	2582.09	2582.09	2622.47
789.711	7753.66	7687.69	7111.96	7111.96	7652.43	7111.96	7111.96	7147.22		789.158	3451.81	3381.33	2578.29	2578.29	3341.54	2578.29	2578.29	2618.07
789.611	7902.45	7704.46	7109.31	7109.31	7669.75	7109.31	7109.31	7144.02		789.058	3439.71	3405.03	2574.49	2574.49	3365.83	2574.49	2574.49	2613.68
789.51	7892.99	7722.01	7106.65	7106.65	7687.83	7106.65	7106.65	7140.84		788.958	3503.44	3429.6	2570.69	2570.69	3390.98	2570.69	2570.69	2609.31
789.41	7836.75	7740.37	7104	7104	7706.7	7104	7104	7137.67		788.858	3568.57	3455.02	2566.89	2566.89	3416.96	2566.89	2566.89	2604.95
789.311	7721.16	7759.52	7101.35	7101.35	7726.35	7101.35	7101.35	7134.51		788.758	3589.97	3481.24	2563.09	2563.09	3443.73	2563.09	2563.09	2600.6
789.211	7799.78	7779.45	7098.69	7098.69	7746.77	7098.69	7098.69	7131.37		788.658	3571.36	3508.15	2559.29	2559.29	3471.18	2559.29	2559.29	2596.26
789.111	7833.19	7800.17	7096.04	7096.04	7767.98	7096.04	7096.04	7128.23		788.558	3521.12	3535.71	2555.49	2555.5	3499.27	2555.49	2555.49	2591.94
789.01	7913.99	7821.62	7093.39	7093.39	7789.91	7093.39	7093.39	7125.1		788.458	3636.48	3563.77	2551.7	2551.7	3527.84	2551.7	2551.7	2587.62
788.91	7903.24	7843.81	7090.73	7090.73	7812.56	7090.73	7090.73	7121.99		788.358	3646.25	3592.2	2547.9	2547.9	3556.78	2547.9	2547.9	2583.32
788.811	7960.27	7866.66	7088.08	7088.08	7835.85	7088.08	7088.08	7118.88		788.258	3635.55	3620.89	2544.1	2544.1	3585.96	2544.1	2544.1	2579.02
788.711	7931.18	7890.11	7085.43	7085.43	7859.75	7085.43	7085.43	7115.79		788.158	3571.36	3649.6	2540.3	2540.31	3615.15	2540.3	2540.3	2574.74
788.611	8056.96	7914.11	7082.77	7082.78	7884.18	7082.77	7082.77	7112.7		788.058	3595.55	3678.17	2536.5	2536.51	3644.2	2536.5	2536.5	2570.46
788.51	8011.78	7938.54	7080.12	7080.12	7909.03	7080.12	7080.12	7109.62		787.958	3671.84	3706.34	2532.7	2532.72	3672.83	2532.7	2532.7	2566.2
788.41	7914.93	7963.31	7077.47	7077.47	7934.22	7077.47	7077.47	7106.55		787.858	3723.01	3733.88	2528.9	2528.93	3700.81	2528.9	2528.9	2561.94
788.311	8034.81	7988.26	7074.81	7074.82	7959.57	7074.81	7074.81	7103.49		787.758	3741.15	3760.53	2525.11	2525.14	3727.9	2525.11	2525.11	2557.7
788.211	8062.86	8013.26	7072.16	7072.17	7984.96	7072.16	7072.16	7100.44		787.658	3694.17	3785.96	2521.31	2521.36	3753.75	2521.31	2521.31	2553.46
788.111	8047.7	8038.14	7069.51	7069.52	8010.23	7069.51	7069.51	7097.4		787.558	3645.32	3809.91	2517.51	2517.59	3778.11	2517.51	2517.51	2549.23
788.01	8117.17	8062.69	7066.85	7066.88	8035.16	7066.85	7066.85	7094.36		787.458	3728.13	3832.04	2513.71	2513.82	3800.63	2513.71	2513.71	2545.01
787.91	8063.2	8086.72	7064.2	7064.24	8059.55	7064.2	7064.2	7091.33		787.358	3757.9	3852.05	2509.91	2510.06	3821.01	2509.91	2509.91	2540.8
787.811	8078	8109.98	7061.55	7061.6	8083.16	7061.55	7061.55	7088.31		787.258	3771.39	3869.66	2506.11	2506.33	3838.96	2506.11	2506.11	2536.6
787.711	8195.22	8132.23	7058.89	7058.97	8105.74	7058.89	7058.89	7085.3		787.158	3851.4	3884.55	2502.31	2502.61	3854.17	2502.31	2502.31	2532.4
787.611	8115.7	8153.22	7056.24	7056.35	8127.06	7056.24	7056.24	7082.29		787.058	3806.28	3896.49	2498.51	2498.92	3866.39	2498.51	2498.51	2528.21
787.51	8125.04	8172.68	7053.59	7053.73	8146.83	7053.59	7053.59	7079.29		786.958	3790.46	3905.23	2494.72	2495.27	3875.36	2494.72	2494.72	2524.03
787.41	8133.68	8190.36	7050.93	7051.14	8164.8	7050.93	7050.93	7076.3		786.858	3759.76	3910.61	2490.92	2491.67	3880.92	2490.92	2490.92	2519.86
787.311	8137.57	8205.99	7048.28	7048.56	8180.68	7048.28	7048.28	7073.31		786.758	3794.65	3912.5	2487.12	2488.13	3882.91	2487.12	2487.12	2515.69
787.211	8055.38	8219.34	7045.63	7046.01	8194.25	7045.63	7045.63	7070.34		786.658	3762.08	3910.82	2483.32	2484.68	3881.24	2483.32	2483.32	2511.53
787.111	8146.96	8230.2	7042.97	7043.49	8205.29	7042.97	7042.97	7067.36		786.558	3803.95	3905.56	2479.52	2481.34	3875.88	2479.52	2479.52	2507.38
787.01	8149.58	8238.35	7040.32	7041.02	8213.57	7040.32	7040.32	7064.4		786.458	3787.2	3896.78	2475.72	2478.14	3866.85	2475.72	2475.72	2503.24
786.91	8180.98	8243.68	7037.67	7038.62	8218.96	7037.67	7037.67	7061.43		786.358	3823.02	3884.61	2471.92	2475.13	3854.24	2471.92	2471.92	2499.1
786.811	8137.8	8246.05	7035.01	7036.29	8221.31	7035.01	7035.01	7058.48		786.258	3810	3869.22	2468.13	2472.34	3838.17	2468.13	2468.13	2494.96
786.711	8054.07	8245.43	7032.36	7034.06	8220.56	7032.36	7032.36	7055.53		786.158	3847.21	3850.86	2464.33	2469.84	3818.84	2464.33	2464.33	2490.83
786.611	8093.32	8241.8	7029.71	7031.96	8216.67	7029.71	7029.71	7052.58		786.058	3804.88	3829.83	2460.53	2467.7	3796.47	2460.53	2460.53	2486.71
786.51	8154.81	8235.23	7027.05	7030.03	8209.66	7027.05	7027.05	7049.65		785.958	3805.35	3806.49	2456.73	2466.02	3771.34	2456.73	2456.73	2482.6
786.41	8161.35	8225.82	7024.4	7028.31	8199.59	7024.4	7024.4	7046.71		785.858	3834.19	3781.23	2452.93	2464.89	3743.72	2452.93	2452.93	2478.49
786.311	8197.99	8213.74	7021.75	7026.85	8186.6	7021.75	7021.75	7043.78		785.758	3754.57	3754.47	2449.13	2464.46	3713.89	2449.13	2449.13	2474.38
786.211	8127.34	8199.23	7019.09	7025.73	8170.83	7019.09	7019.09	7040.86		785.658	3793.15	3726.7	2445.33	2464.87	3682.21	2445.33	2445.33	2470.28
786.111	8205.84	8182.55	7016.44	7025.03	8152.46	7016.44	7016.44	7037.94		785.558	3750.56	3698.39	2441.53	2466.31	3648.96	2441.53	2441.53	2466.19
786.01	8064.54	8164.03	7013.79	7024.84	8131.73	7013.79	7013.79	7035.03		785.458	3754.59	3670.08	2437.74	2468.99	3614.46	2437.74	2437.74	2462.1
785.91	8123.41	8144.01	7011.13	7025.28	8108.87	7011.13	7011.13	7032.12		785.358	3758.83	3642.32	2433.94	2473.17	3579	2433.94	2433.94	2458.02
785.811	8116.87	8122.92	7008.48	7026.5	8084.16	7008.48	7008.48	7029.21		785.258	3723.88	3615.64	2430.14	2479.14	3542.84	2430.14	2430.14	2453.94
785.711	8089.38	8101.18	7005.83	7028.67	8057.85	7005.83	7005.83	7026.31		785.158	3697.98	3590.67	2426.34	2487.22	3506.26	2426.34	2426.34	2449.86
785.611	8113.26	8079.25	7003.17	7031.98	8030.19	7003.17	7003.17	7023.42		785.058	3693.94	3567.99	2422.55	2497.81	3469.46	2422.54	2422.54	2445.8
785.51	8107.38	8057.64	7000.52	7036.67	8001.48	7000.52	7000.52	7020.53		784.958	3715.07	3548.26	2418.75	2511.31	3432.69	2418.74	2418.74	2441.73
785.41	8159.86	8036.84	6997.87	7043.02	7971.91	6997.86	6997.86	7017.64		784.858	3679.03	3532.12	2414.96	2528.21	3396.1	2414.94	2414.94	2437.67
785.311	8117.06	8017.42	6995.21	7051.31	7941.78	6995.21	6995.21	7014.76		784.758	3674.28	3520.25	2411.18	2549.04	3359.85	2411.15	2411.15	2433.61
785.211	8088.32	7999.95	6992.56	7061.92	7911.27	6992.56	6992.56	7011.88		784.658	3690.51	3513.36	2407.41	2574.33	3324.1	2407.35	2407.35	2429.56
785.111	8071.52	7985.01	6989.91	7075.25	7880.57	6989.9	6989.9	7009		784.558	3687.23	3512.16	2403.66	2604.7	3288.93	2403.55	2403.55	2425.52
785.01	8049.65	7973.24	6987.26	7091.73	7849.89	6987.25	6987.25	7006.13		784.458	3739	3517.37	2399.93	2640.74	3254.47	2399.75	2399.75	2421.47
784.91	8072.4	7965.29	6984.61	7111.87	7819.35	6984.6	6984.6	7003.26		784.358	3759.56	3529.69	2396.25	2683.08	3220.77	2395.95	2395.95	2417.43
784.811	8056.86	7961.84	6981.96	7136.2	7789.11	6981.94	6981.94	7000.4		784.258	3757	3549.82	2392.65	2732.35	3187.88	2392.15	2392.15	2413.4
784.711	8116.34	7963.57	6979.32	7165.29	7759.29	6979.29	6979.29	6997.53		784.158	3841.54	3578.34	2389.16	2789	3155.87	2388.35	2388.35	2409.37
784.611	8112.2	7971.21	6976.69	7199.79	7729.96	6976.64	6976.64	6994.68		784.058	3837.26	3615.8	2385.85	2853.54	3124.74	2384.55	2384.55	2405.34
784.51	8090.26	7985.46	6974.08	7240.28	7701.22	6973.98	6973.98	6991.82		783.958	3856.78	3662.5	2382.8	2926.12	3094.53	2380.76	2380.76	2401.32
784.41	8244.72	8007.03	6971.5	7287.43	7673.12	6971.33	6971.33	6988.97		783.858	3900.16	3718.61	2380.13	3006.8	3065.25	2376.96	2376.96	2397.3
784.311	8221.83	8036.56	6968.97	7341.77	7645.73	6968.68	6968.68	6986.12		783.758	3983.82	3784.01	2378.04	3095.29	3036.88	2373.16	2373.16	2393.28
784.211	8257.35	8074.63	6966.51	7403.84	7619.08	6966.02	6966.02	6983.28		783.658	4006.19	3858.1	2376.75	3190.72	3009.44	2369.36	2369.36	2389.27
784.111	8182.75	8121.76	6964.17	7474.09	7593.17	6963.37	6963.37	6980.44		783.558	4076.08	3940	2376.61	3291.93	2982.89	2365.56	2365.56	2385.26
784.01	8280.76	8178.16	6962.02	7552.64	7568.05	6960.72	6960.72	6977.6		783.458	4122.22	4028.15	2378.06	3396.89	2957.24	2361.76	2361.76	2381.25
783.91	8338.75	8243.96	6960.15	7639.54	7543.7	6958.06	6958.06	6974.77		783.358	4232.38	4120.58	2381.66	3503.09	2932.47	2357.96	2357.96	2377.25
783.811	8340.16	8318.84	6958.7	7734.28	7520.15	6955.41	6955.41	6971.93		783.258	4288.21	4214.84	2388.18	3607.39	2908.52	2354.17	2354.17	2373.25
783.711	8486.53	8402.17	6957.88	7836.09	7497.38	6952.76	6952.76	6969.1		783.158	4377.99	4307.93	2398.51	3705.85	2885.41	2350.37	2350.37	2369.25
783.611	8514.52	8492.92	6957.95	7943.63	7475.37	6950.1	6950.1	6966.28		783.058	4442.18	4396.84	2413.81	3794.39	2863.09	2346.57	2346.57	2365.26
783.51	8585.98	8589.33	6959.31	8054.8	7454.12	6947.45	6947.45	6963.45		782.958	4476.61	4478.5	2435.4	3868.61	2841.54	2342.77	2342.77	2361.26
783.41	8577.4	8689.35	6962.47	8167.04	7433.61	6944.8	6944.8	6960.63		782.858	4589.18	4550.48	2464.86	3924.53	2820.73	2338.97	2338.97	2357.28
783.311	8665.06	8790.2	6968.08	8276.92	7413.82	6942.14	6942.14	6957.81		782.758	4649.19	4611.23	2503.97	3958.85	2800.63	2335.17	2335.17	2353.29
783.211	8662.44	8888.88	6977.03	8380.6	7394.73	6939.49	6939.49	6955		782.658	4689.66	4660.32	2554.62	3969.3	2781.22	2331.37	2331.37	2349.31
783.111	8874.39	8982.24	6990.39	8473.87	7376.31	6936.84	6936.84	6952.18		782.558	4746.88	4698.97	2618.89	3955.02	2762.45	2327.57	2327.57	2345.33
783.01	8877.01	9067.1	7009.47	8552.27	7358.56	6934.18	6934.18	6949.37		782.458	4817.58	4729.75	2698.73	3916.67	2744.33	2323.78	2323.78	2341.35
782.91	8962.05	9141.06	7035.87	8611.81	7341.42	6931.53	6931.53	6946.56		782.358	4988.77	4756.6	2796.07	3856.28	2726.8	2319.98	2319.98	2337.38
782.811	9037.93	9202.47	7071.39	8649.05	7324.9	6928.88	6928.88	6943.76		782.258	5019.01	4784.32	2912.61	3776.99	2709.84	2316.18	2316.18	2333.41
782.711	9035.32	9251.11	7118.09	8661.78	7308.96	6926.22	6926.22	6940.95		782.158	5093.44	4817.95	3049.39	3682.82	2693.44	2312.38	2312.38	2329.44
782.611	9111.2	9288.3	7178.22	8649.08	7293.57	6923.57	6923.57	6938.15		782.058	5253.46	4862.36	3207.12	3577.96	2677.55	2308.58	2308.58	2325.47
782.51	9311.37	9316.86	7254	8611.54	7278.72	6920.92	6920.92	6935.35		781.958	5314.4	4921.42	3385.34	3466.75	2662.18	2304.78	2304.78	2321.51
782.41	9384.64	9341.02	7347.75	8551.13	7264.38	6918.26	6918.26	6932.55		781.858	5295.79	4997.79	3582.89	3353.02	2647.28	2300.98	2300.98	2317.55
782.311	9325.77	9365.94	7461.4	8471.09	7250.53	6915.61	6915.61	6929.76		781.758	5563.27	5092.47	3797.59	3240.03	2632.83	2297.18	2297.18	2313.59
782.211	9565.19	9397.18	7596.6	8375.33	7237.15	6912.96	6912.96	6926.96		781.658	5610.72	5204.51	4025.66	3130.56	2618.82	2293.39	2293.39	2309.63
782.111	9569.11	9440.06	7754.45	8268.13	7224.21	6910.3	6910.3	6924.17		781.558	5613.51	5331.36	4262.73	3026.49	2605.22	2289.59	2289.59	2305.67
782.01	9634.53	9498.98	7934.93	8153.91	7211.7	6907.65	6907.65	6921.38		781.458	5682.36	5468.49	4502.79	2929.33	2592.02	2285.79	2285.79	2301.72
781.91	9837.32	9577.11	8137.36	8036.55	7199.6	6905	6905	6918.6		781.358	5762.84	5610.2	4739.38	2839.83	2579.19	2281.99	2281.99	2297.77
781.811	10095.1	9675.67	8359.38	7919.62	7187.89	6902.34	6902.34	6915.81		781.258	5861.45	5749.74	4965.42	2758.35	2566.73	2278.19	2278.19	2293.82
781.711	10249.5	9794.07	8597.7	7805.87	7176.55	6899.69	6899.69	6913.03		781.158	6012.17	5879.47	5173.14	2685.03	2554.61	2274.39	2274.39	2289.88
781.611	10263.8	9929.72	8847.67	7697.36	7165.55	6897.04	6897.04	6910.25		781.058	5998.69	5991.94	5355.43	2619.56	2542.81	2270.59	2270.59	2285.93
781.51	10517.6	10077.9	9102.94	7595.74	7154.9	6894.38	6894.38	6907.47		780.958	6022.41	6079.79	5505.23	2561.62	2531.32	2266.8	2266.8	2281.99
781.41	10399.9	10232.5	9356.65	7501.82	7144.56	6891.73	6891.73	6904.69		780.858	6035.9	6136.69	5616.82	2510.66	2520.14	2263	2263	2278.05
781.311	10575.2	10385.9	9600.51	7416.2	7134.53	6889.08	6889.08	6901.91		780.758	6049.85	6157.52	5685.7	2466.07	2509.23	2259.2	2259.2	2274.11
781.211	10720.4	10529.9	9826.31	7338.94	7124.8	6886.42	6886.42	6899.14		780.658	5990.31	6138.72	5708.85	2427.29	2498.6	2255.4	2255.4	2270.18
781.111	10669.4	10656	10025.8	7269.83	7115.34	6883.77	6883.77	6896.36		780.558	5943.79	6078.55	5685.24	2393.65	2488.22	2251.6	2251.6	2266.24
781.01	10679.9	10756	10191	7208.6	7106.14	6881.12	6881.12	6893.59		780.458	5882.39	5977.26	5615.68	2364.59	2478.09	2247.8	2247.8	2262.31
780.91	10847.4	10822.5	10315.2	7154.67	7097.2	6878.46	6878.46	6890.82		780.358	5768.42	5836.9	5502.81	2339.53	2468.19	2244	2244	2258.38
780.811	10874.8	10849.8	10393.1	7107.53	7088.5	6875.81	6875.81	6888.06		780.258	5731.67	5661.12	5350.83	2317.93	2458.52	2240.21	2240.21	2254.45
780.711	10898.4	10833.7	10421.3	7066.53	7080.03	6873.16	6873.16	6885.29		780.158	5520.94	5455.3	5165.6	2299.33	2449.07	2236.41	2236.41	2250.52
780.611	10703.4	10772.3	10398.5	7031.02	7071.78	6870.5	6870.5	6882.52		780.058	5413.02	5225.48	4953.61	2283.28	2439.81	2232.61	2232.61	2246.6
780.51	10757.1	10665.9	10325.5	7000.44	7063.74	6867.85	6867.85	6879.76		779.958	5273.93	4978.84	4722.42	2269.42	2430.76	2228.81	2228.81	2242.68
780.41	10761	10516.8	10205.4	6974.15	7055.9	6865.2	6865.2	6877		779.858	5111.12	4722.39	4479.39	2257.39	2421.89	2225.01	2225.01	2238.75
780.311	10764.9	10329.5	10043	6951.63	7048.25	6862.54	6862.54	6874.24		779.758	4928.3	4462.96	4231.68	2246.89	2413.19	2221.21	2221.21	2234.83
780.211	10521.6	10109.9	9844.93	6932.38	7040.78	6859.89	6859.89	6871.48		779.658	4719.43	4207.31	3986.28	2237.68	2404.67	2217.41	2217.41	2230.91
780.111	10420.8	9865	9618.58	6915.92	7033.48	6857.23	6857.23	6868.72		779.558	4580.34	3960.77	3748.78	2229.53	2396.32	2213.61	2213.61	2227
780.01	10078	9602.95	9372.51	6901.86	7026.36	6854.58	6854.58	6865.97		779.458	4351.01	3728.28	3524.28	2222.25	2388.12	2209.82	2209.82	2223.08
779.91	9758.82	9331.5	9114.85	6889.83	7019.39	6851.93	6851.93	6863.21		779.358	4218.43	3513.19	3316.33	2215.68	2380.07	2206.02	2206.02	2219.17
779.811	9272.12	9058.73	8854.01	6879.51	7012.57	6849.27	6849.27	6860.46		779.258	3959.79	3317.77	3127.33	2209.68	2372.16	2202.22	2202.22	2215.25
779.711	8946.35	8791.56	8597.19	6870.62	7005.9	6846.62	6846.62	6857.71		779.158	3778.36	3143.54	2958.9	2204.16	2364.39	2198.42	2198.42	2211.34
779.611	8608.8	8535.89	8350.55	6862.92	6999.37	6843.97	6843.97	6854.96		779.058	3600.2	2990.59	2811.26	2199.01	2356.75	2194.62	2194.62	2207.43
779.51	8289.57	8296.9	8119.45	6856.21	6992.97	6841.31	6841.31	6852.21		778.958	3351.79	2858.6	2684.14	2194.16	2349.24	2190.82	2190.82	2203.53
779.41	7914.08	8077.83	7907.35	6850.31	6986.7	6838.66	6838.66	6849.46		778.858	3179.67	2746.3	2576.35	2189.55	2341.85	2187.02	2187.02	2199.62
779.311	7754.46	7881.16	7716.85	6845.07	6980.55	6836.01	6836.01	6846.71		778.758	2977.78	2652.04	2486.3	2185.13	2334.57	2183.22	2183.22	2195.71
779.211	7467.94	7707.77	7548.98	6840.37	6974.52	6833.35	6833.35	6843.97		778.658	2873.58	2573.99	2412.2	2180.85	2327.41	2179.43	2179.43	2191.81
779.111	7484.95	7557.51	7403.69	6836.1	6968.6	6830.7	6830.7	6841.22		778.558	2774.03	2510.03	2351.97	2176.69	2320.35	2175.63	2175.63	2187.91
779.01	7360.66	7429.62	7280.31	6832.19	6962.79	6828.05	6828.05	6838.48		778.458	2697.74	2458.17	2303.64	2172.62	2313.4	2171.83	2171.83	2184
778.91	7194.5	7322.38	7177.2	6828.55	6957.08	6825.4	6825.4	6835.74		778.358	2659.13	2416.39	2265.22	2168.61	2306.54	2168.03	2168.03	2180.1
778.811	7170.95	7233.9	7092.53	6825.13	6951.47	6822.74	6822.74	6832.99		778.258	2524.23	2382.86	2234.92	2164.66	2299.78	2164.23	2164.23	2176.2
778.711	7228.52	7161.85	7024.01	6821.89	6945.95	6820.09	6820.09	6830.26		778.158	2518.18	2356.02	2211.16	2160.74	2293.11	2160.43	2160.43	2172.31
778.611	7091.14	7103.87	6969.34	6818.79	6940.52	6817.44	6817.44	6827.52		778.058	2464.22	2334.43	2192.54	2156.86	2286.52	2156.63	2156.63	2168.41
778.51	7083.29	7057.75	6926.34	6815.79	6935.19	6814.78	6814.78	6824.78		777.958	2445.15	2316.94	2177.91	2153	2280.02	2152.84	2152.84	2164.51
778.41	7097.68	7021.33	6892.86	6812.88	6929.93	6812.13	6812.13	6822.04		777.858	2367.46	2302.58	2166.31	2149.15	2273.61	2149.04	2149.04	2160.62
778.311	7102.92	6992.74	6867.07	6810.03	6924.76	6809.48	6809.48	6819.31		777.758	2370.72	2290.57	2156.98	2145.32	2267.26	2145.24	2145.24	2156.73
778.211	7140.86	6970.33	6847.33	6807.23	6919.66	6806.82	6806.82	6816.57		777.658	2405.61	2280.32	2149.31	2141.5	2261	2141.44	2141.44	2152.84
778.111	6853.02	6952.68	6832.24	6804.47	6914.64	6804.17	6804.17	6813.84		777.558	2297.69	2271.35	2142.85	2137.68	2254.8	2137.64	2137.64	2148.94
778.01	6926.29	6938.68	6820.69	6801.73	6909.69	6801.52	6801.52	6811.1		777.458	2302.8	2263.32	2137.24	2133.87	2248.68	2133.84	2133.84	2145.06
777.91	6911.9	6927.39	6811.77	6799.02	6904.8	6798.86	6798.86	6808.37		777.358	2313.97	2255.95	2132.23	2130.06	2242.62	2130.04	2130.04	2141.17
777.811	6867.42	6918.11	6804.78	6796.32	6899.99	6796.21	6796.21	6805.64		777.258	2309.78	2249.06	2127.63	2126.26	2236.62	2126.24	2126.24	2137.28
777.711	7027.03	6910.28	6799.16	6793.64	6895.24	6793.55	6793.55	6802.91		777.158	2266.05	2242.52	2123.32	2122.46	2230.69	2122.45	2122.45	2133.39
777.611	7007.41	6903.5	6794.52	6790.96	6890.54	6790.9	6790.9	6800.18		777.058	2283.73	2236.22	2119.18	2118.65	2224.82	2118.65	2118.65	2129.51
777.51	6959	6897.46	6790.55	6788.29	6885.91	6788.25	6788.25	6797.45		776.958	2284.2	2230.11	2115.18	2114.85	2219	2114.85	2114.85	2125.62
777.41	6926.29	6891.94	6787.03	6785.62	6881.33	6785.59	6785.59	6794.73		776.858	2226.05	2224.13	2111.25	2111.05	2213.24	2111.05	2111.05	2121.74
777.311	6894.89	6886.78	6783.83	6782.96	6876.81	6782.94	6782.94	6792		776.758	2197.21	2218.26	2107.37	2107.25	2207.53	2107.25	2107.25	2117.86
777.211	6799.38	6881.89	6780.83	6780.3	6872.34	6780.29	6780.29	6789.27		776.658	2169.3	2212.47	2103.52	2103.45	2201.88	2103.45	2103.45	2113.98
777.111	6900.12	6877.18	6777.96	6777.64	6867.93	6777.63	6777.63	6786.55		776.558	2179.99	2206.76	2099.69	2099.66	2196.27	2099.65	2099.65	2110.1
777.01	6938.07	6872.6	6775.17	6774.99	6863.56	6774.98	6774.98	6783.83		776.458	2176.74	2201.1	2095.88	2095.86	2190.72	2095.86	2095.86	2106.22
776.91	6803.31	6868.13	6772.44	6772.33	6859.23	6772.33	6772.33	6781.1		776.358	2176.27	2195.5	2092.07	2092.06	2185.21	2092.06	2092.06	2102.34
776.811	6834.71	6863.73	6769.74	6769.68	6854.96	6769.67	6769.67	6778.38		776.258	2241.86	2189.95	2088.27	2088.26	2179.74	2088.26	2088.26	2098.46
776.711	6940.68	6859.4	6767.06	6767.02	6850.73	6767.02	6767.02	6775.66		776.158	2182.32	2184.45	2084.46	2084.46	2174.32	2084.46	2084.46	2094.58
776.611	6843.87	6855.13	6764.39	6764.37	6846.53	6764.37	6764.37	6772.94		776.058	2162.32	2178.98	2080.66	2080.66	2168.94	2080.66	2080.66	2090.71
776.51	6864.8	6850.9	6761.73	6761.71	6842.39	6761.71	6761.71	6770.22		775.958	2133.94	2173.57	2076.86	2076.86	2163.6	2076.86	2076.86	2086.83
776.41	6879.19	6846.72	6759.07	6759.06	6838.27	6759.06	6759.06	6767.5		775.858	2137.66	2168.19	2073.06	2073.06	2158.3	2073.06	2073.06	2082.96
776.311	6846.48	6842.58	6756.41	6756.41	6834.2	6756.41	6756.41	6764.78		775.758	2150.22	2162.85	2069.27	2069.26	2153.03	2069.26	2069.26	2079.09
776.211	6630.61	6838.48	6753.76	6753.75	6830.17	6753.75	6753.75	6762.07		775.658	2140.45	2157.55	2065.47	2065.47	2147.81	2065.47	2065.47	2075.21
776.111	6904.05	6834.42	6751.1	6751.1	6826.17	6751.1	6751.1	6759.35		775.558	2182.79	2152.29	2061.67	2061.67	2142.61	2061.67	2061.67	2071.34
776.01	6764.06	6830.39	6748.45	6748.45	6822.21	6748.45	6748.45	6756.63		775.458	2160.46	2147.06	2057.87	2057.87	2137.46	2057.87	2057.87	2067.47
775.91	6778.45	6826.4	6745.79	6745.79	6818.27	6745.79	6745.79	6753.92		775.358	2093.47	2141.86	2054.07	2054.07	2132.33	2054.07	2054.07	2063.6
775.811	6786.3	6822.44	6743.14	6743.14	6814.38	6743.14	6743.14	6751.2		775.258	2075.33	2136.7	2050.27	2050.27	2127.24	2050.27	2050.27	2059.73
775.711	6837.32	6818.51	6740.49	6740.49	6810.51	6740.49	6740.49	6748.49		775.158	2095.8	2131.57	2046.47	2046.47	2122.18	2046.47	2046.47	2055.86
775.611	6894.89	6814.61	6737.83	6737.83	6806.67	6737.83	6737.83	6745.78		775.058	2055.79	2126.47	2042.67	2042.67	2117.15	2042.67	2042.67	2052
775.51	6883.12	6810.74	6735.18	6735.18	6802.86	6735.18	6735.18	6743.06		774.958	2022.3	2121.41	2038.88	2038.88	2112.15	2038.88	2038.88	2048.13
775.41	6802	6806.91	6732.53	6732.53	6799.08	6732.53	6732.53	6740.35		774.858	2083.24	2116.37	2035.08	2035.08	2107.18	2035.08	2035.08	2044.26
775.311	6877.88	6803.1	6729.87	6729.87	6795.33	6729.87	6729.87	6737.64		774.758	2061.37	2111.35	2031.28	2031.28	2102.23	2031.28	2031.28	2040.4
775.211	6894.89	6799.31	6727.22	6727.22	6791.6	6727.22	6727.22	6734.93		774.658	2104.17	2106.37	2027.48	2027.48	2097.32	2027.48	2027.48	2036.53
775.111	6794.15	6795.55	6724.57	6724.57	6787.9	6724.57	6724.57	6732.22		774.558	2112.54	2101.41	2023.68	2023.68	2092.42	2023.68	2023.68	2032.67
775.01	6748.36	6791.82	6721.91	6721.91	6784.23	6721.91	6721.91	6729.51		774.458	2079.51	2096.48	2019.88	2019.88	2087.56	2019.88	2019.88	2028.8
774.91	6790.23	6788.11	6719.26	6719.26	6780.57	6719.26	6719.26	6726.8		774.358	2077.19	2091.57	2016.08	2016.08	2082.71	2016.08	2016.08	2024.94
774.811	6766.68	6784.43	6716.61	6716.61	6776.94	6716.61	6716.61	6724.09		774.258	2106.5	2086.69	2012.28	2012.28	2077.89	2012.28	2012.28	2021.08
774.711	6777.14	6780.77	6713.95	6713.95	6773.34	6713.95	6713.95	6721.39		774.158	2078.12	2081.83	2008.49	2008.49	2073.1	2008.49	2008.49	2017.22
774.611	6677.71	6777.14	6711.3	6711.3	6769.76	6711.3	6711.3	6718.68		774.058	2118.59	2076.99	2004.69	2004.69	2068.32	2004.69	2004.69	2013.36
774.51	6774.52	6773.52	6708.65	6708.65	6766.19	6708.65	6708.65	6715.97		773.958	2063.23	2072.18	2000.89	2000.89	2063.57	2000.89	2000.89	2009.5
774.41	6592.67	6769.93	6705.99	6705.99	6762.65	6705.99	6705.99	6713.27		773.858	2039.97	2067.39	1997.09	1997.09	2058.84	1997.09	1997.09	2005.64
774.311	6688.18	6766.35	6703.34	6703.34	6759.13	6703.34	6703.34	6710.56		773.758	2039.97	2062.62	1993.29	1993.29	2054.13	1993.29	1993.29	2001.78
774.211	6757.52	6762.8	6700.69	6700.69	6755.63	6700.69	6700.69	6707.85		773.658	2008.34	2057.87	1989.49	1989.49	2049.44	1989.49	1989.49	1997.92
774.111	6830.78	6759.27	6698.03	6698.03	6752.15	6698.03	6698.03	6705.15		773.558	2010.67	2053.13	1985.69	1985.69	2044.76	1985.69	1985.69	1994.07
774.01	6836.02	6755.75	6695.38	6695.38	6748.68	6695.38	6695.38	6702.45		773.458	2093.94	2048.42	1981.9	1981.9	2040.11	1981.9	1981.9	1990.21
773.91	6820.32	6752.25	6692.73	6692.73	6745.23	6692.73	6692.73	6699.74		773.358	2083.7	2043.73	1978.1	1978.1	2035.47	1978.1	1978.1	1986.35
773.811	6727.43	6748.77	6690.07	6690.07	6741.8	6690.07	6690.07	6697.04		773.258	2079.51	2039.06	1974.3	1974.3	2030.86	1974.3	1974.3	1982.5
773.711	6646.31	6745.31	6687.42	6687.42	6738.39	6687.42	6687.42	6694.34		773.158	2026.48	2034.4	1970.5	1970.5	2026.26	1970.5	1970.5	1978.64
773.611	6609.68	6741.87	6684.77	6684.77	6734.99	6684.77	6684.77	6691.64		773.058	2032.07	2029.76	1966.7	1966.7	2021.67	1966.7	1966.7	1974.79
773.51	6699.95	6738.44	6682.11	6682.11	6731.61	6682.11	6682.11	6688.94		772.958	2002.76	2025.14	1962.9	1962.9	2017.1	1962.9	1962.9	1970.93
773.41	6682.94	6735.03	6679.46	6679.46	6728.25	6679.46	6679.46	6686.24		772.858	2006.95	2020.53	1959.1	1959.1	2012.55	1959.1	1959.1	1967.08
773.311	6522.02	6731.63	6676.81	6676.81	6724.9	6676.81	6676.81	6683.54		772.758	2004.15	2015.94	1955.3	1955.3	2008.02	1955.3	1955.3	1963.23
773.211	6596.59	6728.25	6674.15	6674.15	6721.56	6674.15	6674.15	6680.84		772.658	1982.29	2011.36	1951.51	1951.51	2003.5	1951.51	1951.51	1959.38
773.111	6779.76	6724.88	6671.5	6671.5	6718.24	6671.5	6671.5	6678.14		772.558	1981.83	2006.8	1947.71	1947.71	1998.99	1947.71	1947.71	1955.52
773.01	6825.55	6721.53	6668.85	6668.85	6714.94	6668.85	6668.85	6675.44		772.458	1986.48	2002.26	1943.91	1943.91	1994.5	1943.91	1943.91	1951.67
772.91	6689.48	6718.19	6666.19	6666.19	6711.64	6666.19	6666.19	6672.74		772.358	1992.53	1997.73	1940.11	1940.11	1990.02	1940.11	1940.11	1947.82
772.811	6616.22	6714.86	6663.54	6663.54	6708.36	6663.54	6663.54	6670.04		772.258	1965.08	1993.21	1936.31	1936.31	1985.55	1936.31	1936.31	1943.97
772.711	6664.62	6711.55	6660.89	6660.89	6705.09	6660.89	6660.89	6667.35		772.158	1975.31	1988.71	1932.51	1932.51	1981.1	1932.51	1932.51	1940.12
772.611	6597.9	6708.25	6658.23	6658.23	6701.84	6658.23	6658.23	6664.65		772.058	2000.9	1984.22	1928.71	1928.71	1976.66	1928.71	1928.71	1936.27
772.51	6610.98	6704.97	6655.58	6655.58	6698.59	6655.58	6655.58	6661.95		771.958	1974.38	1979.74	1924.92	1924.92	1972.23	1924.92	1924.92	1932.42
772.41	6605.75	6701.69	6652.92	6652.92	6695.36	6652.92	6652.92	6659.26		771.858	1981.36	1975.28	1921.12	1921.12	1967.82	1921.12	1921.12	1928.58
772.311	6597.9	6698.43	6650.27	6650.27	6692.14	6650.27	6650.27	6656.56		771.758	1909.26	1970.82	1917.32	1917.32	1963.41	1917.32	1917.32	1924.73
772.211	6579.58	6695.18	6647.62	6647.62	6688.93	6647.62	6647.62	6653.86		771.658	1949.73	1966.39	1913.52	1913.52	1959.02	1913.52	1913.52	1920.88
										771.558	1894.84	1961.96	1909.72	1909.72	1954.64	1909.72	1909.72	1917.03
										771.458	1944.15	1957.54	1905.92	1905.92	1950.27	1905.92	1905.92	1913.19
										771.358	1881.81	1953.13	1902.12	1902.12	1945.91	1902.12	1902.12	1909.34
										771.258	1901.35	1948.74	1898.32	1898.32	1941.57	1898.32	1898.32	1905.5
										771.158	1959.96	1944.35	1894.53	1894.53	1937.23	1894.53	1894.53	1901.65
										771.058	1881.81	1939.98	1890.73	1890.73	1932.9	1890.73	1890.73	1897.81
										770.958	1886.93	1935.62	1886.93	1886.93	1928.58	1886.93	1886.93	1893.96
															-999.333		-998.667
															-999.333		-998.667
															-999.333		-998.667
															-999.333		-998.667
															-999.333		-998.667
															-999.333		-998.667
															-999.333		-998.667
															-999.333		-998.667
															-999.333		-998.667
															-999.333		-998.667

## Sheet: Figure 2a
	Co3O4/Cu1-N-C		Co3O4/N-C		Cu1-N-C
0	-41.4435	0	-9.42859	0	-27.8502
-0.001	-41.942	-0.001	-9.49655	-0.001	-27.9464
-0.002	-42.4946	-0.002	-9.57979	-0.002	-28.0973
-0.003	-43.0507	-0.003	-9.79285	-0.003	-28.2902
-0.004	-43.5767	-0.004	-10.0548	-0.004	-28.5784
-0.005	-44.0921	-0.005	-10.167	-0.005	-28.7587
-0.006	-44.6482	-0.006	-10.2587	-0.006	-28.8564
-0.007	-45.1326	-0.007	-10.4336	-0.007	-28.9923
-0.008	-45.6134	-0.008	-10.5634	-0.008	-29.1575
-0.009	-46.1997	-0.009	-10.7237	-0.009	-29.2811
-0.01	-46.7851	-0.01	-10.8933	-0.01	-29.4596
-0.011	-47.3669	-0.011	-11.0132	-0.011	-29.6286
-0.012	-47.8717	-0.012	-11.143	-0.012	-29.801
-0.013	-48.3516	-0.013	-11.369	-0.013	-29.9948
-0.014	-48.8377	-0.014	-11.5401	-0.014	-30.142
-0.015	-49.3327	-0.015	-11.6921	-0.015	-30.3247
-0.016	-49.8977	-0.016	-11.8096	-0.016	-30.4854
-0.017	-50.4485	-0.017	-11.9708	-0.017	-30.648
-0.018	-50.9736	-0.018	-12.0807	-0.018	-30.8516
-0.019	-51.4961	-0.019	-12.293	-0.019	-31.0225
-0.02	-52.0815	-0.02	-12.4717	-0.02	-31.2151
-0.021	-52.5445	-0.021	-12.6687	-0.021	-31.4304
-0.022	-53.036	-0.022	-12.9146	-0.022	-31.5992
-0.023	-53.5868	-0.023	-13.0544	-0.023	-31.8422
-0.024	-54.1332	-0.024	-13.1514	-0.024	-32.0112
-0.025	-54.6282	-0.025	-13.4202	-0.025	-32.2078
-0.026	-55.1249	-0.026	-13.6821	-0.026	-32.37
-0.027	-55.6882	-0.027	-13.8196	-0.027	-32.591
-0.028	-56.2195	-0.028	-14.0387	-0.028	-32.7956
-0.029	-53.8696	-0.029	-14.2617	-0.029	-32.9833
-0.03	-53.3705	-0.03	-14.4366	-0.03	-33.1873
-0.031	-54.1767	-0.031	-14.6206	-0.031	-33.3875
-0.032	-54.9044	-0.032	-14.8406	-0.032	-32.9643
-0.033	-55.465	-0.033	-15.0521	-0.033	-33.2837
-0.034	-56.1071	-0.034	-15.3621	-0.034	-33.5193
-0.035	-56.7674	-0.035	-15.553	-0.035	-33.8055
-0.036	-57.4536	-0.036	-15.7546	-0.036	-34.1088
-0.037	-58.3405	-0.037	-15.999	-0.037	-34.4117
-0.038	-59.0372	-0.038	-16.1937	-0.038	-34.7399
-0.039	-58.8359	-0.039	-16.458	-0.039	-35.0174
-0.04	-58.661	-0.04	-16.7123	-0.04	-35.3118
-0.041	-59.1969	-0.041	-16.9268	-0.041	-35.5893
-0.042	-59.5565	-0.042	-17.1827	-0.042	-35.8964
-0.043	-59.99	-0.043	-17.4736	-0.043	-36.2288
-0.044	-60.3054	-0.044	-17.7508	-0.044	-36.5525
-0.045	-60.518	-0.045	-17.9753	-0.045	-36.8641
-0.046	-61.0427	-0.046	-18.2854	-0.046	-36.0741
-0.047	-61.5243	-0.047	-18.571	-0.047	-36.0941
-0.048	-62.3523	-0.048	-18.8008	-0.048	-36.0883
-0.049	-62.9133	-0.049	-19.1009	-0.049	-36.365
-0.05	-63.3966	-0.05	-19.4415	-0.05	-36.5775
-0.051	-63.5418	-0.051	-19.6416	-0.051	-36.7507
-0.052	-63.8977	-0.052	-19.9127	-0.052	-36.8107
-0.053	-64.6843	-0.053	-20.2357	-0.053	-37.0014
-0.054	-65.5457	-0.054	-20.5931	-0.054	-37.2285
-0.055	-66.2206	-0.055	-20.9818	-0.055	-37.7339
-0.056	-67.4214	-0.056	-21.3048	-0.056	-38.1722
-0.057	-68.0446	-0.057	-21.5843	-0.057	-38.2996
-0.058	-68.7314	-0.058	-21.9165	-0.058	-38.3492
-0.059	-69.0439	-0.059	-22.1799	-0.059	-38.4442
-0.06	-69.235	-0.06	-22.5595	-0.06	-38.9452
-0.061	-69.6214	-0.061	-22.9612	-0.061	-39.2621
-0.062	-70.7531	-0.062	-23.2147	-0.062	-41.9973
-0.063	-71.4697	-0.063	-23.5354	-0.063	-42.04
-0.064	-72.6158	-0.064	-23.9165	-0.064	-43.0184
-0.065	-73.5343	-0.065	-24.2044	-0.065	-44.0769
-0.066	-74.5867	-0.066	-24.648	-0.066	-45.1976
-0.067	-74.9826	-0.067	-25.023	-0.067	-46.5565
-0.068	-74.2841	-0.068	-25.3758	-0.068	-46.9635
-0.069	-73.7387	-0.069	-25.7087	-0.069	-47.2372
-0.07	-74.0259	-0.07	-26.0677	-0.07	-47.5524
-0.071	-75.2903	-0.071	-26.383	-0.071	-47.4555
-0.072	-76.7507	-0.072	-26.7565	-0.072	-47.385
-0.073	-77.8136	-0.073	-27.1635	-0.073	-47.8147
-0.074	-79.501	-0.074	-27.5148	-0.074	-48.1282
-0.075	-80.83	-0.075	-27.85	-0.075	-48.5508
-0.076	-82.1157	-0.076	-28.1799	-0.076	-49.3501
-0.077	-83.038	-0.077	-28.577	-0.077	-49.8495
-0.078	-83.4717	-0.078	-28.9435	-0.078	-50.2458
-0.079	-84.0085	-0.079	-29.349	-0.079	-50.0722
-0.08	-84.5826	-0.08	-29.8026	-0.08	-49.8109
-0.081	-85.3376	-0.081	-30.1386	-0.081	-49.6085
-0.082	-85.7298	-0.082	-30.4304	-0.082	-49.758
-0.083	-86.0196	-0.083	-30.816	-0.083	-50.3745
-0.084	-86.6495	-0.084	-31.2306	-0.084	-51.2182
-0.085	-87.2322	-0.085	-31.6904	-0.085	-52.3658
-0.086	-87.6824	-0.086	-32.0615	-0.086	-53.2954
-0.087	-88.033	-0.087	-32.5143	-0.087	-53.3484
-0.088	-88.6551	-0.088	-32.9114	-0.088	-53.293
-0.089	-89.255	-0.089	-33.2512	-0.089	-52.784
-0.09	-89.9003	-0.09	-33.6942	-0.09	-52.6911
-0.091	-90.8549	-0.091	-34.1501	-0.091	-52.9196
-0.092	-91.8746	-0.092	-34.6105	-0.092	-53.5455
-0.093	-92.7702	-0.093	-35.0115	-0.093	-54.342
-0.094	-93.3443	-0.094	-35.3421	-0.094	-55.0223
-0.095	-94.1985	-0.095	-35.7331	-0.095	-55.6477
-0.096	-94.9557	-0.096	-36.1951	-0.096	-55.9107
-0.097	-95.5594	-0.097	-36.6258	-0.097	-56.0469
-0.098	-96.3676	-0.098	-37.0947	-0.098	-56.0494
-0.099	-96.2872	-0.099	-37.4734	-0.099	-55.922
-0.1	-95.7919	-0.1	-37.8583	-0.1	-55.921
-0.101	-95.9669	-0.101	-38.3417	-0.101	-56.3244
-0.102	-96.7468	-0.102	-38.7571	-0.102	-57.3299
-0.103	-97.1434	-0.103	-39.1542	-0.103	-58.0075
-0.104	-97.9266	-0.104	-39.5353	-0.104	-58.908
-0.105	-99.9552	-0.105	-40.0003	-0.105	-59.7591
-0.106	-102.023	-0.106	-40.3844	-0.106	-60.4919
-0.107	-103.944	-0.107	-40.7815	-0.107	-61.2358
-0.108	-105.439	-0.108	-41.2214	-0.108	-61.3952
-0.109	-105.694	-0.109	-41.7223	-0.109	-61.2783
-0.11	-105.99	-0.11	-42.1553	-0.11	-61.229
-0.111	-106.774	-0.111	-42.5356	-0.111	-61.2238
-0.112	-107.58	-0.112	-42.9495	-0.112	-61.2644
-0.113	-107.88	-0.113	-43.41	-0.113	-61.5495
-0.114	-108.565	-0.114	-43.8919	-0.114	-61.9995
-0.115	-109.449	-0.115	-44.3111	-0.115	-62.5491
-0.116	-110.327	-0.116	-44.7013	-0.116	-62.9532
-0.117	-111.195	-0.117	-45.1022	-0.117	-63.3633
-0.118	-111.855	-0.118	-45.5123	-0.118	-64.0343
-0.119	-111.846	-0.119	-45.8468	-0.119	-64.4256
-0.12	-112.637	-0.12	-46.2637	-0.12	-65.0447
-0.121	-113.165	-0.121	-46.6555	-0.121	-65.2252
-0.122	-114.146	-0.122	-47.0969	-0.122	-65.4415
-0.123	-114.684	-0.123	-47.578	-0.123	-65.9451
-0.124	-115.037	-0.124	-47.9834	-0.124	-66.6738
-0.125	-115.799	-0.125	-48.4149	-0.125	-67.2924
-0.126	-116.663	-0.126	-48.8021	-0.126	-67.9493
-0.127	-117.728	-0.127	-49.1839	-0.127	-68.1667
-0.128	-118.723	-0.128	-49.5245	-0.128	-68.466
-0.129	-119.844	-0.129	-49.9804	-0.129	-68.5295
-0.13	-121.297	-0.13	-50.4057	-0.13	-68.3474
-0.131	-122.193	-0.131	-50.8441	-0.131	-68.3795
-0.132	-123.136	-0.132	-51.3007	-0.132	-68.9688
-0.133	-123.793	-0.133	-51.7398	-0.133	-69.4871
-0.134	-124.311	-0.134	-52.1957	-0.134	-70.3624
-0.135	-125.364	-0.135	-52.476	-0.135	-70.8199
-0.136	-125.991	-0.136	-52.8265	-0.136	-71.3584
-0.137	-127.266	-0.137	-53.2473	-0.137	-71.1295
-0.138	-128.312	-0.138	-53.7513	-0.138	-71.1532
-0.139	-129.496	-0.139	-54.1598	-0.139	-71.567
-0.14	-130.365	-0.14	-54.5096	-0.14	-71.6845
-0.141	-131.189	-0.141	-54.9227	-0.141	-72.5087
-0.142	-131.765	-0.142	-55.2885	-0.142	-73.3239
-0.143	-132.49	-0.143	-55.6107	-0.143	-74.0769
-0.144	-132.717	-0.144	-56.0132	-0.144	-74.6202
-0.145	-133.757	-0.145	-56.4072	-0.145	-75.5061
-0.146	-134.723	-0.146	-56.7967	-0.146	-76.0848
-0.147	-135.852	-0.147	-57.2197	-0.147	-76.3884
-0.148	-136.574	-0.148	-57.5886	-0.148	-76.9694
-0.149	-137.295	-0.149	-57.9444	-0.149	-77.2946
-0.15	-138.242	-0.15	-58.3308	-0.15	-77.4817
-0.151	-139.168	-0.151	-58.702	-0.151	-77.8907
-0.152	-139.979	-0.152	-59.1487	-0.152	-78.2701
-0.153	-140.71	-0.153	-59.5443	-0.153	-78.7497
-0.154	-140.945	-0.154	-59.9467	-0.154	-79.0468
-0.155	-141.745	-0.155	-60.3079	-0.155	-80.0273
-0.156	-142.115	-0.156	-60.718	-0.156	-81.015
-0.157	-142.853	-0.157	-61.054	-0.157	-81.7783
-0.158	-144.143	-0.158	-61.4557	-0.158	-82.1476
-0.159	-145.333	-0.159	-61.7382	-0.159	-82.5613
-0.16	-146.58	-0.16	-62.0697	-0.16	-83.1326
-0.161	-147.616	-0.161	-62.4255	-0.161	-83.3923
-0.162	-148.373	-0.162	-62.8585	-0.162	-83.2893
-0.163	-149.446	-0.163	-63.1502	-0.163	-83.084
-0.164	-150.239	-0.164	-63.445	-0.164	-83.0363
-0.165	-151.183	-0.165	-63.8703	-0.165	-83.6351
-0.166	-151.845	-0.166	-64.2964	-0.166	-84.1142
-0.167	-152.639	-0.167	-64.7019	-0.167	-84.4978
-0.168	-153.441	-0.168	-65.0754	-0.168	-85.2585
-0.169	-154.458	-0.169	-65.4427	-0.169	-86.3936
-0.17	-155.005	-0.17	-65.7901	-0.17	-87.6902
-0.171	-155.631	-0.171	-66.1949	-0.171	-88.6437
-0.172	-156.939	-0.172	-66.5805	-0.172	-89.0589
-0.173	-158.644	-0.173	-66.8699	-0.173	-89.7257
-0.174	-160.134	-0.174	-67.1846	-0.174	-90.1337
-0.175	-161.992	-0.175	-67.5305	-0.175	-90.4207
-0.176	-163.699	-0.176	-67.9268	-0.176	-90.7451
-0.177	-164.033	-0.177	-68.3468	-0.177	-91.0731
-0.178	-164.627	-0.178	-68.6836	-0.178	-91.4999
-0.179	-165.707	-0.179	-69.0188	-0.179	-91.8865
-0.18	-166.109	-0.18	-69.3342	-0.18	-92.484
-0.181	-166.959	-0.181	-69.6847	-0.181	-93.1078
-0.182	-167.94	-0.182	-69.9757	-0.182	-93.3693
-0.183	-168.189	-0.183	-70.3033	-0.183	-94.0506
-0.184	-169.227	-0.184	-70.7515	-0.184	-94.4511
-0.185	-170.892	-0.185	-71.1952	-0.185	-94.8355
-0.186	-172.298	-0.186	-71.4953	-0.186	-95.4633
-0.187	-172.867	-0.187	-71.7527	-0.187	-95.971
-0.188	-173.95	-0.188	-72.0757	-0.188	-96.615
-0.189	-175.344	-0.189	-72.3315	-0.189	-97.0054
-0.19	-176.708	-0.19	-72.6446	-0.19	-97.3695
-0.191	-177.501	-0.191	-72.9898	-0.191	-97.4702
-0.192	-177.601	-0.192	-73.4526	-0.192	-97.9318
-0.193	-178.195	-0.193	-73.7527	-0.193	-98.7308
-0.194	-179.488	-0.194	-74.0077	-0.194	-99.3921
-0.195	-180.417	-0.195	-74.3644	-0.195	-100.287
-0.196	-180.883	-0.196	-74.6851	-0.196	-100.896
-0.197	-180.717	-0.197	-75.0799	-0.197	-101.819
-0.198	-181.133	-0.198	-75.3289	-0.198	-102.566
-0.199	-182.152	-0.199	-75.5625	-0.199	-103.225
-0.2	-183.654	-0.2	-75.9421	-0.2	-103.592
-0.201	-185.334	-0.201	-76.2078	-0.201	-103.666
-0.202	-186.996	-0.202	-76.4888	-0.202	-104.031
-0.203	-189.11	-0.203	-76.7859	-0.203	-104.93
-0.204	-190.342	-0.204	-77.0661	-0.204	-105.882
-0.205	-191.816	-0.205	-77.3953	-0.205	-106.589
-0.206	-192.105	-0.206	-77.6809	-0.206	-107.275
-0.207	-192.369	-0.207	-78.0917	-0.207	-108.107
-0.208	-193.053	-0.208	-78.4079	-0.208	-109.088
-0.209	-194.096	-0.209	-78.6881	-0.209	-109.993
-0.21	-195.103	-0.21	-78.8897	-0.21	-110.337
-0.211	-196.538	-0.211	-79.1876	-0.211	-110.434
-0.212	-197.631	-0.212	-79.4892	-0.212	-110.243
-0.213	-199.071	-0.213	-79.8054	-0.213	-110.716
-0.214	-200.171	-0.214	-80.1009	-0.214	-111.107
-0.215	-201.475	-0.215	-80.3957	-0.215	-111.756
-0.216	-201.876	-0.216	-80.7553	-0.216	-112.195
-0.217	-202.906	-0.217	-81.1303	-0.217	-112.647
-0.218	-203.344	-0.218	-81.4678	-0.218	-113.071
-0.219	-204.522	-0.219	-81.7649	-0.219	-113.603
-0.22	-205.877	-0.22	-82.0612	-0.22	-114.264
-0.221	-207.281	-0.221	-82.4415	-0.221	-114.626
-0.222	-208.018	-0.222	-82.8317	-0.222	-114.708
-0.223	-209.144	-0.223	-83.2173	-0.223	-114.921
-0.224	-210.62	-0.224	-83.5511	-0.224	-115.556
-0.225	-212.297	-0.225	-83.7656	-0.225	-116.639
-0.226	-214.131	-0.226	-84.0215	-0.226	-117.08
-0.227	-215.637	-0.227	-84.2353	-0.227	-117.753
-0.228	-216.553	-0.228	-84.5293	-0.228	-118.122
-0.229	-217.499	-0.229	-84.8806	-0.229	-118.879
-0.23	-218.177	-0.23	-85.2288	-0.23	-119.898
-0.231	-218.288	-0.231	-85.5663	-0.231	-120.409
-0.232	-218.613	-0.232	-85.8947	-0.232	-120.836
-0.233	-219.603	-0.233	-86.2719	-0.233	-121.379
-0.234	-221.712	-0.234	-86.5255	-0.234	-122.016
-0.235	-223.825	-0.235	-86.8523	-0.235	-122.487
-0.236	-226.166	-0.236	-87.3006	-0.236	-122.888
-0.237	-227.518	-0.237	-87.758	-0.237	-123.281
-0.238	-228.773	-0.238	-88.0207	-0.238	-123.474
-0.239	-229.783	-0.239	-88.2315	-0.239	-123.499
-0.24	-230.605	-0.24	-88.4781	-0.24	-123.6
-0.241	-231.364	-0.241	-88.7996	-0.241	-123.937
-0.242	-231.925	-0.242	-89.2838	-0.242	-124.817
-0.243	-232.9	-0.243	-89.5892	-0.243	-125.763
-0.244	-234.827	-0.244	-90.036	-0.244	-126.651
-0.245	-236.22	-0.245	-90.388	-0.245	-127.362
-0.246	-238.22	-0.246	-90.6362	-0.246	-128.188
-0.247	-239.41	-0.247	-91.0256	-0.247	-128.684
-0.248	-241.269	-0.248	-91.4724	-0.248	-128.949
-0.249	-243.319	-0.249	-91.7458	-0.249	-128.822
-0.25	-245.087	-0.25	-92.1031	-0.25	-128.666
-0.251	-246.028	-0.251	-92.5193	-0.251	-129.47
-0.252	-246.037	-0.252	-92.9462	-0.252	-130.518
-0.253	-246.793	-0.253	-93.3823	-0.253	-131.724
-0.254	-248.11	-0.254	-93.7824	-0.254	-132.492
-0.255	-249.834	-0.255	-94.1558	-0.255	-133.01
-0.256	-251.842	-0.256	-94.6094	-0.256	-133.685
-0.257	-253.26	-0.257	-95.115	-0.257	-133.951
-0.258	-254.69	-0.258	-95.4296	-0.258	-134.027
-0.259	-255.691	-0.259	-95.8244	-0.259	-134.279
-0.26	-256.727	-0.26	-96.4262	-0.26	-134.421
-0.261	-258.205	-0.261	-97.0012	-0.261	-135.712
-0.262	-258.956	-0.262	-97.548	-0.262	-136.438
-0.263	-260.101	-0.263	-97.9	-0.263	-137.126
-0.264	-261.822	-0.264	-98.2734	-0.264	-137.919
-0.265	-264.37	-0.265	-98.7415	-0.265	-138.824
-0.266	-266.729	-0.266	-99.215	-0.266	-139.732
-0.267	-268.517	-0.267	-99.567	-0.267	-140.213
-0.268	-269.402	-0.268	-100.04	-0.268	-140.748
-0.269	-269.453	-0.269	-100.387	-0.269	-141.19
-0.27	-270.119	-0.27	-100.85	-0.27	-141.629
-0.271	-271.914	-0.271	-101.391	-0.271	-142.207
-0.272	-273.729	-0.272	-101.854	-0.272	-142.378
-0.273	-275.734	-0.273	-102.27	-0.273	-142.637
-0.274	-277.209	-0.274	-102.749	-0.274	-143.361
-0.275	-279.129	-0.275	-103.201	-0.275	-144.141
-0.276	-281.165	-0.276	-103.666	-0.276	-144.595
-0.277	-282.034	-0.277	-104.155	-0.277	-144.941
-0.278	-282.443	-0.278	-104.818	-0.278	-145.619
-0.279	-283.099	-0.279	-105.402	-0.279	-146.453
-0.28	-285.108	-0.28	-105.77	-0.28	-147.539
-0.281	-287.522	-0.281	-106.21	-0.281	-147.732
-0.282	-290.811	-0.282	-106.716	-0.282	-147.845
-0.283	-292.421	-0.283	-107.305	-0.283	-147.989
-0.284	-293.759	-0.284	-107.784	-0.284	-148.534
-0.285	-295.156	-0.285	-108.257	-0.285	-149.355
-0.286	-295.774	-0.286	-108.667	-0.286	-150.169
-0.287	-295.805	-0.287	-109.181	-0.287	-151
-0.288	-295.935	-0.288	-109.74	-0.288	-151.883
-0.289	-296.33	-0.289	-110.325	-0.289	-152.568
-0.29	-298.624	-0.29	-110.829	-0.29	-153.493
-0.291	-301.03	-0.291	-111.522	-0.291	-153.846
-0.292	-303.88	-0.292	-112.095	-0.292	-154.283
-0.293	-305.602	-0.293	-112.871	-0.293	-155.151
-0.294	-307.569	-0.294	-113.385	-0.294	-156.215
-0.295	-309.458	-0.295	-114.068	-0.295	-157.272
-0.296	-310.21	-0.296	-114.773	-0.296	-158.176
-0.297	-310.746	-0.297	-115.494	-0.297	-158.723
-0.298	-311.567	-0.298	-116.114	-0.298	-158.927
-0.299	-311.601	-0.299	-116.723	-0.299	-158.816
-0.3	-313.175	-0.3	-117.248	-0.3	-158.907
-0.301	-315.122	-0.301	-117.836	-0.301	-159.055
-0.302	-317.374	-0.302	-118.335	-0.302	-159.236
-0.303	-319.544	-0.303	-118.998	-0.303	-160.137
-0.304	-320.947	-0.304	-119.73	-0.304	-160.898
-0.305	-322.852	-0.305	-120.504	-0.305	-161.775
-0.306	-323.977	-0.306	-121.235	-0.306	-162.617
-0.307	-325.231	-0.307	-121.955	-0.307	-163.561
-0.308	-327.255	-0.308	-122.553	-0.308	-164.416
-0.309	-327.93	-0.309	-123.158	-0.309	-165.181
-0.31	-329.346	-0.31	-123.826	-0.31	-165.502
-0.311	-331.352	-0.311	-124.524	-0.311	-165.965
-0.312	-333.735	-0.312	-125.366	-0.312	-166.54
-0.313	-335.895	-0.313	-126.202	-0.313	-167.184
-0.314	-337.226	-0.314	-126.874	-0.314	-167.345
-0.315	-338.509	-0.315	-127.621	-0.315	-167.783
-0.316	-339.083	-0.316	-128.257	-0.316	-168.096
-0.317	-340.044	-0.317	-129.061	-0.317	-168.605
-0.318	-341.093	-0.318	-129.803	-0.318	-169.448
-0.319	-341.588	-0.319	-130.585	-0.319	-170.687
-0.32	-341.862	-0.32	-131.39	-0.32	-171.725
-0.321	-342.69	-0.321	-132.158	-0.321	-172.282
-0.322	-344.011	-0.322	-132.957	-0.322	-173.1
-0.323	-346.084	-0.323	-133.791	-0.323	-173.33
-0.324	-348.814	-0.324	-134.579	-0.324	-173.634
-0.325	-350.942	-0.325	-135.866	-0.325	-174.048
-0.326	-352.268	-0.326	-137.112	-0.326	-174.736
-0.327	-353.373	-0.327	-138.058	-0.327	-175.86
-0.328	-354.887	-0.328	-138.816	-0.328	-176.781
-0.329	-356.721	-0.329	-139.625	-0.329	-178.472
-0.33	-358.413	-0.33	-140.239	-0.33	-179.484
-0.331	-359.846	-0.331	-141.111	-0.331	-179.594
-0.332	-361.204	-0.332	-141.825	-0.332	-180.428
-0.333	-362.814	-0.333	-142.688	-0.333	-181.161
-0.334	-364.623	-0.334	-143.451	-0.334	-182.306
-0.335	-365.658	-0.335	-144.371	-0.335	-182.742
-0.336	-366.486	-0.336	-145.26	-0.336	-183.521
-0.337	-366.684	-0.337	-146.026	-0.337	-184.6
-0.338	-367.993	-0.338	-146.946	-0.338	-185.263
-0.339	-369.653	-0.339	-147.699	-0.339	-186.518
-0.34	-371.703	-0.34	-148.481	-0.34	-187.031
-0.341	-373.311	-0.341	-149.311	-0.341	-187.321
-0.342	-374.928	-0.342	-150.115	-0.342	-187.915
-0.343	-375.973	-0.343	-151.062	-0.343	-188.445
-0.344	-377.739	-0.344	-151.907	-0.344	-189.282
-0.345	-379.759	-0.345	-152.774	-0.345	-189.883
-0.346	-381.432	-0.346	-153.657	-0.346	-190.974
-0.347	-382.861	-0.347	-154.445	-0.347	-191.913
-0.348	-384.018	-0.348	-155.322	-0.348	-193.06
-0.349	-385.021	-0.349	-156.316	-0.349	-193.898
-0.35	-386.599	-0.35	-157.066	-0.35	-194.191
-0.351	-388.074	-0.351	-157.99	-0.351	-194.429
-0.352	-388.843	-0.352	-158.932	-0.352	-194.877
-0.353	-389.797	-0.353	-160.022	-0.353	-195.871
-0.354	-390.837	-0.354	-160.92	-0.354	-196.68
-0.355	-391.773	-0.355	-161.676	-0.355	-197.477
-0.356	-392.531	-0.356	-162.325	-0.356	-197.992
-0.357	-393.837	-0.357	-163.13	-0.357	-198.566
-0.358	-395.277	-0.358	-164.18	-0.358	-199.411
-0.359	-396.933	-0.359	-165.333	-0.359	-199.909
-0.36	-399.317	-0.36	-166.226	-0.36	-200.527
-0.361	-401.909	-0.361	-167.093	-0.361	-201.4
-0.362	-403.985	-0.362	-168.033	-0.362	-202.705
-0.363	-406.29	-0.363	-168.905	-0.363	-203.93
-0.364	-406.828	-0.364	-169.613	-0.364	-204.801
-0.365	-407.501	-0.365	-170.496	-0.365	-204.879
-0.366	-408.293	-0.366	-171.353	-0.366	-205.19
-0.367	-409.1	-0.367	-172.263	-0.367	-205.687
-0.368	-410.348	-0.368	-173.126	-0.368	-206.145
-0.369	-410.843	-0.369	-174.021	-0.369	-206.925
-0.37	-411.313	-0.37	-174.871	-0.37	-207.486
-0.371	-412.492	-0.371	-175.743	-0.371	-208.172
-0.372	-414.369	-0.372	-176.542	-0.372	-208.798
-0.373	-416.083	-0.373	-177.414	-0.373	-209.411
-0.374	-417.259	-0.374	-178.292	-0.374	-210.249
-0.375	-419.311	-0.375	-179.11	-0.375	-210.849
-0.376	-421.985	-0.376	-180.024	-0.376	-212.019
-0.377	-424.852	-0.377	-181.097	-0.377	-213.423
-0.378	-426.25	-0.378	-182.071	-0.378	-215.159
-0.379	-426.8	-0.379	-183	-0.379	-216.91
-0.38	-427.672	-0.38	-183.988	-0.38	-217.95
-0.381	-429.355	-0.381	-184.934	-0.381	-219.07
-0.382	-430.877	-0.382	-185.917	-0.382	-219.535
-0.383	-431.467	-0.383	-186.714	-0.383	-220.058
-0.384	-432.653	-0.384	-187.684	-0.384	-220.114
-0.385	-434.322	-0.385	-188.585	-0.385	-220.579
-0.386	-436.597	-0.386	-189.351	-0.386	-221.477
-0.387	-438.486	-0.387	-190.156	-0.387	-222.363
-0.388	-439.257	-0.388	-190.949	-0.388	-223.631
-0.389	-440.969	-0.389	-191.832	-0.389	-225.273
-0.39	-442.728	-0.39	-192.731	-0.39	-226.96
-0.391	-443.981	-0.391	-193.724	-0.391	-228.62
-0.392	-444.928	-0.392	-194.659	-0.392	-229.568
-0.393	-445.759	-0.393	-195.704	-0.393	-230.346
-0.394	-447.643	-0.394	-196.808	-0.394	-230.882
-0.395	-449.639	-0.395	-197.686	-0.395	-231.287
-0.396	-450.876	-0.396	-198.431	-0.396	-231.85
-0.397	-451.729	-0.397	-199.203	-0.397	-231.921
-0.398	-453.444	-0.398	-200.345	-0.398	-232.137
-0.399	-455.967	-0.399	-201.279	-0.399	-232.5
-0.4	-457.287	-0.4	-202.168	-0.4	-233.329
-0.401	-458.599	-0.401	-203.098	-0.401	-234.425
-0.402	-459.861	-0.402	-204.251	-0.402	-234.967
-0.403	-461.217	-0.403	-205.359	-0.403	-236.222
-0.404	-462.836	-0.404	-206.324	-0.404	-237.497
-0.405	-463.96	-0.405	-207.386	-0.405	-238.69
-0.406	-464.851	-0.406	-208.354	-0.406	-240.228
-0.407	-466.411	-0.407	-209.279	-0.407	-241.48
-0.408	-469.613	-0.408	-210.198	-0.408	-242.54
-0.409	-472.5	-0.409	-211.259	-0.409	-243.448
-0.41	-474.284	-0.41	-212.3	-0.41	-245.19
-0.411	-476.695	-0.411	-213.33	-0.411	-246.965
-0.412	-477.414	-0.412	-214.154	-0.412	-247.71
-0.413	-478.21	-0.413	-215.046	-0.413	-249.005
-0.414	-478.978	-0.414	-215.967	-0.414	-249.173
-0.415	-479.449	-0.415	-216.797	-0.415	-248.997
-0.416	-480.987	-0.416	-217.78	-0.416	-249.718
-0.417	-482.751	-0.417	-218.647	-0.417	-250.618
-0.418	-484.842	-0.418	-219.456	-0.418	-252.147
-0.419	-485.613	-0.419	-220.45	-0.419	-253.082
-0.42	-486.6	-0.42	-221.592	-0.42	-254.567
-0.421	-488.326	-0.421	-222.58	-0.421	-255.636
-0.422	-489.054	-0.422	-223.636	-0.422	-256.472
-0.423	-490.496	-0.423	-224.722	-0.423	-257.665
-0.424	-491.948	-0.424	-225.552	-0.424	-257.839
-0.425	-493.258	-0.425	-226.438	-0.425	-258.687
-0.426	-495.555	-0.426	-227.41	-0.426	-260.289
-0.427	-497.534	-0.427	-228.584	-0.427	-261.865
-0.428	-499.874	-0.428	-229.592	-0.428	-263.334
-0.429	-500.648	-0.429	-230.427	-0.429	-264.356
-0.43	-501.311	-0.43	-231.379	-0.43	-265.598
-0.431	-502.437	-0.431	-232.515	-0.431	-266.958
-0.432	-503.297	-0.432	-233.688	-0.432	-268.24
-0.433	-504.896	-0.433	-234.438	-0.433	-269.393
-0.434	-506.707	-0.434	-234.916	-0.434	-269.93
-0.435	-508.557	-0.435	-235.757	-0.435	-270.884
-0.436	-510.739	-0.436	-236.829	-0.436	-271.026
-0.437	-512.171	-0.437	-237.612	-0.437	-272.621
-0.438	-514.872	-0.438	-238.657	-0.438	-273.245
-0.439	-516.226	-0.439	-239.629	-0.439	-273.966
-0.44	-517.658	-0.44	-240.555	-0.44	-275.229
-0.441	-519.787	-0.441	-241.348	-0.441	-276.844
-0.442	-521.585	-0.442	-242.285	-0.442	-278.132
-0.443	-523.137	-0.443	-243.209	-0.443	-279.668
-0.444	-525.04	-0.444	-244.154	-0.444	-280.311
-0.445	-527.177	-0.445	-245.001	-0.445	-282.095
-0.446	-529.178	-0.446	-245.842	-0.446	-283.65
-0.447	-529.688	-0.447	-246.573	-0.447	-284.494
-0.448	-531.034	-0.448	-247.545	-0.448	-285.906
-0.449	-532.004	-0.449	-248.523	-0.449	-286.791
-0.45	-533.196	-0.45	-249.354	-0.45	-288.511
-0.451	-534.201	-0.451	-250.437	-0.451	-290.03
-0.452	-534.471	-0.452	-251.267	-0.452	-291.757
-0.453	-534.225	-0.453	-252.107	-0.453	-293.656
-0.454	-535.448	-0.454	-253.079	-0.454	-295.292
-0.455	-538.319	-0.455	-254.2	-0.455	-297.747
-0.456	-540.95	-0.456	-255.345	-0.456	-299.559
-0.457	-542.375	-0.457	-256.723	-0.457	-301.729
-0.458	-545.278	-0.458	-257.832	-0.458	-304.283
-0.459	-548.1	-0.459	-258.742	-0.459	-305.444
-0.46	-550.842	-0.46	-259.605	-0.46	-306.843
-0.461	-551.642	-0.461	-260.709	-0.461	-307.826
-0.462	-552.381	-0.462	-261.722	-0.462	-307.62
-0.463	-553.304	-0.463	-262.857	-0.463	-307.732
-0.464	-554.805	-0.464	-263.977	-0.464	-308.594
-0.465	-557.321	-0.465	-265.046	-0.465	-310.067
-0.466	-558.694	-0.466	-266.15	-0.466	-312.473
-0.467	-559.704	-0.467	-267.026	-0.467	-315.137
-0.468	-562.22	-0.468	-267.835	-0.468	-317.077
-0.469	-564.156	-0.469	-268.582	-0.469	-318.75
-0.47	-565.989	-0.47	-269.302	-0.47	-320.514
-0.471	-567.389	-0.471	-270.307	-0.471	-322.694
-0.472	-569.313	-0.472	-271.421	-0.472	-323.639
-0.473	-569.728	-0.473	-272.367	-0.473	-324.156
-0.474	-570.886	-0.474	-273.392	-0.474	-324.941
-0.475	-572.141	-0.475	-274.15	-0.475	-326.338
-0.476	-572.715	-0.476	-274.938	-0.476	-328.244
-0.477	-573.333	-0.477	-276.006	-0.477	-330.4
-0.478	-575.445	-0.478	-277.033	-0.478	-331.436
-0.479	-577.746	-0.479	-277.912	-0.479	-332.334
-0.48	-579.979	-0.48	-278.5	-0.48	-332.942
-0.481	-582.623	-0.481	-279.467	-0.481	-334.738
-0.482	-584.114	-0.482	-280.478	-0.482	-336.424
-0.483	-585.187	-0.483	-281.321	-0.483	-338.157
-0.484	-587.795	-0.484	-282.168	-0.484	-339.533
-0.485	-589.588	-0.485	-283.135	-0.485	-341.117
-0.486	-591.969	-0.486	-284.175	-0.486	-342.779
-0.487	-594.103	-0.487	-284.895	-0.487	-345.156
-0.488	-596.002	-0.488	-285.458	-0.488	-347.398
-0.489	-597.079	-0.489	-286.521	-0.489	-349.253
-0.49	-598.391	-0.49	-287.956	-0.49	-351.196
-0.491	-599.753	-0.491	-289.049	-0.491	-352.413
-0.492	-601.068	-0.492	-290.296	-0.492	-352.479
-0.493	-602.172	-0.493	-291.727	-0.493	-352.906
-0.494	-603.937	-0.494	-293.032	-0.494	-353.625
-0.495	-606.155	-0.495	-294.093	-0.495	-354.346
-0.496	-608.688	-0.496	-294.808	-0.496	-356.639
-0.497	-611.371	-0.497	-295.582	-0.497	-359.728
-0.498	-612.494	-0.498	-296.754	-0.498	-362.936
-0.499	-612.286	-0.499	-297.921	-0.499	-365.284
-0.5	-612.844	-0.5	-299.191	-0.5	-368.233
-0.501	-613.998	-0.501	-300.108	-0.501	-369.813
-0.502	-616.291	-0.502	-300.982	-0.502	-371.639
-0.503	-617.54	-0.503	-301.934	-0.503	-373.145
-0.504	-619.241	-0.504	-302.996	-0.504	-374.192
-0.505	-621.504	-0.505	-303.905	-0.505	-374.948
-0.506	-623.578	-0.506	-304.641	-0.506	-375.591
-0.507	-625.891	-0.507	-305.474	-0.507	-376.164
-0.508	-627.642	-0.508	-306.428	-0.508	-376.717
-0.509	-628.39	-0.509	-307.36	-0.509	-378.81
-0.51	-628.541	-0.51	-308.37	-0.51	-382.812
-0.511	-629.937	-0.511	-309.578	-0.511	-386.166
-0.512	-632.195	-0.512	-310.755	-0.512	-389.951
-0.513	-633.874	-0.513	-311.85	-0.513	-392.756
-0.514	-635.694	-0.514	-312.751	-0.514	-394.148
-0.515	-638.02	-0.515	-313.767	-0.515	-394.897
-0.516	-639.966	-0.516	-314.683	-0.516	-394.803
-0.517	-641.479	-0.517	-315.373	-0.517	-395.068
-0.518	-644.059	-0.518	-316.484	-0.518	-396.097
-0.519	-646.295	-0.519	-318.083	-0.519	-397.915
-0.52	-647.57	-0.52	-319.213	-0.52	-399.861
-0.521	-648.901	-0.521	-319.995	-0.521	-400.826
-0.522	-650.181	-0.522	-320.828	-0.522	-401.946
-0.523	-651.436	-0.523	-321.791	-0.523	-404.541
-0.524	-653.026	-0.524	-323	-0.524	-406.453
-0.525	-655.274	-0.525	-324.201	-0.525	-407.419
-0.526	-657.407	-0.526	-325.248	-0.526	-408.815
-0.527	-659.919	-0.527	-326.416	-0.527	-410.906
-0.528	-662.398	-0.528	-327.642	-0.528	-413.339
-0.529	-664.582	-0.529	-328.522	-0.529	-414.507
-0.53	-666.683	-0.53	-329.065	-0.53	-415.431
-0.531	-667.341	-0.531	-329.571	-0.531	-416.917
-0.532	-668.223	-0.532	-330.183	-0.532	-419.174
-0.533	-668.87	-0.533	-331.235	-0.533	-422.626
-0.534	-671.036	-0.534	-332.828	-0.534	-424.927
-0.535	-672.619	-0.535	-333.896	-0.535	-426.279
-0.536	-673.773	-0.536	-335.098	-0.536	-428.118
-0.537	-675.851	-0.537	-336.447	-0.537	-430.308
-0.538	-676.503	-0.538	-337.615	-0.538	-431.758
-0.539	-677.515	-0.539	-338.53	-0.539	-431.98
-0.54	-677.929	-0.54	-339.53	-0.54	-433.537
-0.541	-678.63	-0.541	-340.237	-0.541	-435.27
-0.542	-681.232	-0.542	-341.029	-0.542	-437.506
-0.543	-685.06	-0.543	-342.024	-0.543	-438.674
-0.544	-689.574	-0.544	-343.261	-0.544	-438.684
-0.545	-692.388	-0.545	-345.038	-0.545	-440.093
-0.546	-694.364	-0.546	-346.207	-0.546	-442.461
-0.547	-696.527	-0.547	-347.329	-0.547	-445.914
-0.548	-696.793	-0.548	-348.908	-0.548	-448.45
-0.549	-697.033	-0.549	-350.134	-0.549	-450.275
-0.55	-696.237	-0.55	-351.093	-0.55	-452.155
-0.551	-696.045	-0.551	-351.746	-0.551	-452.17
-0.552	-698.78	-0.552	-352.425	-0.552	-452.869
-0.553	-701.631	-0.553	-353.02	-0.553	-452.784
-0.554	-703.268	-0.554	-353.638	-0.554	-453.284
-0.555	-705.577	-0.555	-354.728	-0.555	-456.178
-0.556	-707.659	-0.556	-355.817	-0.556	-460.15
-0.557	-709.378	-0.557	-356.975	-0.557	-464.346
-0.558	-710.231	-0.558	-358.37	-0.558	-466.752
-0.559	-711.943	-0.559	-359.372	-0.559	-468.309
-0.56	-713.297	-0.56	-360.026	-0.56	-469.918
-0.561	-715.26	-0.561	-360.832	-0.561	-471.649
-0.562	-719.071	-0.562	-362.048	-0.562	-474.475
-0.563	-720.379	-0.563	-363.075	-0.563	-474.637
-0.564	-721.252	-0.564	-364.129	-0.564	-475.009
-0.565	-722.338	-0.565	-365.315	-0.565	-476.442
-0.566	-722.485	-0.566	-366.563	-0.566	-478.682
-0.567	-722.099	-0.567	-367.775	-0.567	-479.772
-0.568	-722.276	-0.568	-368.423	-0.568	-481.04
-0.569	-725.19	-0.569	-368.898	-0.569	-481.635
-0.57	-727.507	-0.57	-369.748	-0.57	-483.37
-0.571	-731.334	-0.571	-370.955	-0.571	-484.932
-0.572	-735.372	-0.572	-372.209	-0.572	-487.086
-0.573	-738.163	-0.573	-373.381	-0.573	-487.553
-0.574	-741.728	-0.574	-374.504	-0.574	-488.868
-0.575	-743.514	-0.575	-376.087	-0.575	-491.118
-0.576	-744.216	-0.576	-377.681	-0.576	-493.714
-0.577	-744.702	-0.577	-379.169	-0.577	-494.455
-0.578	-745.467	-0.578	-380.187	-0.578	-496.553
-0.579	-747.624	-0.579	-380.91	-0.579	-498.321
-0.58	-747.484	-0.58	-381.739	-0.58	-500.448
-0.581	-749.496	-0.581	-382.715	-0.581	-502.296
-0.582	-752.337	-0.582	-383.832	-0.582	-505.915
-0.583	-754.684	-0.583	-385.148	-0.583	-508.574
-0.584	-758.149	-0.584	-386.224	-0.584	-511.068
-0.585	-760.867	-0.585	-387.431	-0.585	-513.456
-0.586	-762.658	-0.586	-388.896	-0.586	-515.164
-0.587	-764.349	-0.587	-390.459	-0.587	-515.098
-0.588	-765.432	-0.588	-392.022	-0.588	-516.294
-0.589	-767.442	-0.589	-393.219	-0.589	-518.136
-0.59	-767.831	-0.59	-393.636	-0.59	-519.524
-0.591	-768.996	-0.591	-393.724	-0.591	-520.363
-0.592	-769.859	-0.592	-393.955	-0.592	-521.662
-0.593	-769.665	-0.593	-394.784	-0.593	-522.126
-0.594	-771.45	-0.594	-396.075	-0.594	-524.141
-0.595	-774.101	-0.595	-396.987	-0.595	-526.062
-0.596	-777.36	-0.596	-398.007	-0.596	-528.497
-0.597	-780.878	-0.597	-398.626	-0.597	-529.483
-0.598	-783.825	-0.598	-399.585	-0.598	-530.995
-0.599	-786.894	-0.599	-401.286	-0.599	-534.257
-0.6	-788.044	-0.6	-402.813	-0.6	-537.265
-0.601	-788.787	-0.601	-404.661	-0.601	-538.745
-0.602	-789.768	-0.602	-406.099	-0.602	-540.56
-0.603	-791.253	-0.603	-407.426	-0.603	-542.6
-0.604	-793.357	-0.604	-408.69	-0.604	-544.922
-0.605	-795.754	-0.605	-409.746	-0.605	-546.732
-0.606	-798.222	-0.606	-411.169	-0.606	-548.669
-0.607	-798.987	-0.607	-412.023	-0.607	-549.635
-0.608	-799.367	-0.608	-412.505	-0.608	-550.147
-0.609	-799.231	-0.609	-412.988	-0.609	-552.133
-0.61	-799.564	-0.61	-414.402	-0.61	-554.307
-0.611	-799.993	-0.611	-415.731	-0.611	-554.698
-0.612	-801.834	-0.612	-416.723	-0.612	-554.648
-0.613	-805.175	-0.613	-417.716	-0.613	-554.573
-0.614	-807.296	-0.614	-418.571	-0.614	-555.647
-0.615	-810.521	-0.615	-419.366	-0.615	-558.041
-0.616	-812.623	-0.616	-420.473	-0.616	-561.468
-0.617	-813.447	-0.617	-421.718	-0.617	-565.306
-0.618	-814.288	-0.618	-422.542	-0.618	-568.449
-0.619	-814.868	-0.619	-423.535	-0.619	-571.798
-0.62	-816.859	-0.62	-424.665	-0.62	-574.99
-0.621	-818.068	-0.621	-426.139	-0.621	-576.937
-0.622	-819.752	-0.622	-427.72	-0.622	-578.907
-0.623	-823.153	-0.623	-429.522	-0.623	-580.066
-0.624	-828.017	-0.624	-430.546	-0.624	-582.2
-0.625	-833.194	-0.625	-431.515	-0.625	-583.739
-0.626	-834.107	-0.626	-432.982	-0.626	-585.016
-0.627	-835.058	-0.627	-434.196	-0.627	-585.902
-0.628	-836.015	-0.628	-435.693	-0.628	-586.518
-0.629	-838.137	-0.629	-437.388	-0.629	-586.181
-0.63	-842.769	-0.63	-438.633	-0.63	-586.528
-0.631	-845.74	-0.631	-440.213	-0.631	-588.79
-0.632	-846.583	-0.632	-441.672	-0.632	-591.914
-0.633	-847.826	-0.633	-442.665	-0.633	-593.813
-0.634	-850.321	-0.634	-444.33	-0.634	-595.991
-0.635	-850.663	-0.635	-445.521	-0.635	-598.008
-0.636	-849.696	-0.636	-446.651	-0.636	-599.22
-0.637	-850.789	-0.637	-447.896	-0.637	-600.799
-0.638	-851.977	-0.638	-448.782	-0.638	-601.92
-0.639	-854.167	-0.639	-449.606	-0.639	-602.347
-0.64	-857.791	-0.64	-450.431	-0.64	-604.003
-0.641	-860.017	-0.641	-451.424	-0.641	-606.149
-0.642	-860.894	-0.642	-452.05	-0.642	-608.165
-0.643	-862.36	-0.643	-452.768	-0.643	-609.459
-0.644	-864.339	-0.644	-454.097	-0.644	-610.597
-0.645	-865.327	-0.645	-455.67	-0.645	-612.617
-0.646	-868.143	-0.646	-456.884	-0.646	-614.24
-0.647	-870.597	-0.647	-457.923	-0.647	-617.015
-0.648	-871.215	-0.648	-459.442	-0.648	-619.181
-0.649	-873.156	-0.649	-460.764	-0.649	-620.312
-0.65	-874.9	-0.65	-461.726	-0.65	-621.998
-0.651	-877.457	-0.651	-462.932	-0.651	-623.314
-0.652	-879.765	-0.652	-465.391	-0.652	-626.029
-0.653	-882.611	-0.653	-467.278	-0.653	-626.069
-0.654	-884.984	-0.654	-468.69	-0.654	-627.265
-0.655	-887.639	-0.655	-470.073	-0.655	-629.13
-0.656	-891.496	-0.656	-472.241	-0.656	-631.239
-0.657	-893.77	-0.657	-473.738	-0.657	-634.229
-0.658	-893.688	-0.658	-475.067	-0.658	-634.328
-0.659	-895.027	-0.659	-475.892	-0.659	-634.593
-0.66	-895.275	-0.66	-476.8	-0.66	-635.543
-0.661	-896.699	-0.661	-477.457	-0.661	-638.643
-0.662	-897.325	-0.662	-478.641	-0.662	-641.502
-0.663	-898.792	-0.663	-480.222	-0.663	-641.731
-0.664	-901.537	-0.664	-481.657	-0.664	-644.546
-0.665	-905.462	-0.665	-482.619	-0.665	-647.651
-0.666	-909.432	-0.666	-483.948	-0.666	-652.277
-0.667	-912.277	-0.667	-485.804	-0.667	-654.729
-0.668	-912.796	-0.668	-487.576	-0.668	-654.544
-0.669	-912.932	-0.669	-488.622	-0.669	-656.174
-0.67	-912.572	-0.67	-489.294	-0.67	-656.269
-0.671	-911.238	-0.671	-489.722	-0.671	-658.726
-0.672	-911.699	-0.672	-490.966	-0.672	-659.037
-0.673	-913.358	-0.673	-491.592	-0.673	-660.312
-0.674	-916.685	-0.674	-491.684	-0.674	-661.65
-0.675	-921.524	-0.675	-492.593	-0.675	-665.567
-0.676	-925.893	-0.676	-493.922	-0.676	-669.379
-0.677	-929.35	-0.677	-495.052	-0.677	-670.691
-0.678	-932.192	-0.678	-495.732	-0.678	-672.453
-0.679	-934.427	-0.679	-497.984	-0.679	-672.814
-0.68	-936.717	-0.68	-500.344	-0.68	-672.481
-0.681	-939.774	-0.681	-502.2	-0.681	-674.094
-0.682	-943.54	-0.682	-503.246	-0.682	-676.344
-0.683	-944.79	-0.683	-503.956	-0.683	-679.892
-0.684	-946.132	-0.684	-505.453	-0.684	-682.528
-0.685	-946.568	-0.685	-507.507	-0.685	-686.127
-0.686	-947.046	-0.686	-509.279	-0.686	-688.762
-0.687	-946.633	-0.687	-510.684	-0.687	-690.85
-0.688	-945.422	-0.688	-511.891	-0.688	-693.2
-0.689	-946.815	-0.689	-513.441	-0.689	-694.561
-0.69	-949.726	-0.69	-515.327	-0.69	-695.874
-0.691	-953.048	-0.691	-517.519	-0.691	-696.668
-0.692	-954.265	-0.692	-518.397	-0.692	-697.043
-0.693	-956.255	-0.693	-519.917	-0.693	-697.822
-0.694	-959.657	-0.694	-521.276	-0.694	-698.16
-0.695	-963.292	-0.695	-521.841	-0.695	-699.657
-0.696	-967.442	-0.696	-522.689	-0.696	-702.284
-0.697	-969	-0.697	-524.262	-0.697	-703.071
-0.698	-970.404	-0.698	-525.644	-0.698	-705.202
-0.699	-974.37	-0.699	-526.858	-0.699	-707.641
-0.7	-977.756	-0.7	-527.79	-0.7	-708.96
-0.701	-980.109	-0.701	-528.997	-0.701	-709.95
-0.702	-980.344	-0.702	-530.264	-0.702	-709.585
-0.703	-981.621	-0.703	-531.417	-0.703	-710.495
-0.704	-984.745	-0.704	-533.159	-0.704	-711.541
-0.705	-987.122	-0.705	-535.098	-0.705	-715.246
-0.706	-988.246	-0.706	-536.618	-0.706	-718.612
-0.707	-988.359	-0.707	-537.97	-0.707	-721.209
-0.708	-990.49	-0.708	-539.352	-0.708	-724.412
-0.709	-991.736	-0.709	-540.734	-0.709	-727.29
-0.71	-993.741	-0.71	-542.078	-0.71	-729.453
-0.711	-994.577	-0.711	-543.697	-0.711	-732.036
-0.712	-994.573	-0.712	-544.262	-0.712	-733.867
-0.713	-995.545	-0.713	-545.347	-0.713	-735.032
-0.714	-999.819	-0.714	-546.805	-0.714	-736.286
-0.715	-1003.18	-0.715	-548.294	-0.715	-737.827
-0.716	-1007.46	-0.716	-549.952	-0.716	-739.347
-0.717	-1009.81	-0.717	-551.884	-0.717	-741.273
-0.718	-1012.75	-0.718	-553.449	-0.718	-742.944
-0.719	-1014.01	-0.719	-554.885	-0.719	-744.019
-0.72	-1016.78	-0.72	-556.038	-0.72	-744.154
-0.721	-1018.92	-0.721	-557.474	-0.721	-744.491
-0.722	-1022.65	-0.722	-559.352	-0.722	-747.134
-0.723	-1026.83	-0.723	-561.109	-0.723	-749.543
-0.724	-1030.72	-0.724	-562.651	-0.724	-752.429
-0.725	-1032.98	-0.725	-563.667	-0.725	-755.361
-0.726	-1034.49	-0.726	-565.103	-0.726	-758.06
-0.727	-1035.24	-0.727	-566.508	-0.727	-761.218
-0.728	-1035.11	-0.728	-567.997	-0.728	-764.206
-0.729	-1033.71	-0.729	-570.005	-0.729	-763.835
-0.73	-1034.95	-0.73	-571.365	-0.73	-762.903
-0.731	-1037.21	-0.731	-572.594	-0.731	-761.856
-0.732	-1041.79	-0.732	-573.549	-0.732	-763.382
-0.733	-1047.71	-0.733	-575.137	-0.733	-764.615
-0.734	-1052.67	-0.734	-578.551	-0.734	-766.184
-0.735	-1057.28	-0.735	-581.46	-0.735	-768.13
-0.736	-1058.68	-0.736	-583.285	-0.736	-769.783
-0.737	-1060.05	-0.737	-584.217	-0.737	-772.529
-0.738	-1059.73	-0.738	-585.286	-0.738	-775.988
-0.739	-1060.69	-0.739	-585.63	-0.739	-779.09
-0.74	-1063.69	-0.74	-586.027	-0.74	-782.943
-0.741	-1065.47	-0.741	-586.844	-0.741	-785.863
-0.742	-1067.92	-0.742	-587.974	-0.742	-788.376
-0.743	-1071.41	-0.743	-589.662	-0.743	-791.565
-0.744	-1074.51	-0.744	-590.762	-0.744	-792.663
-0.745	-1077.52	-0.745	-591.38	-0.745	-791.547
-0.746	-1077.99	-0.746	-592.251	-0.746	-790.825
-0.747	-1078.66	-0.747	-594.58	-0.747	-791.126
-0.748	-1079	-0.748	-597.459	-0.748	-793.329
-0.749	-1080.72	-0.749	-599.254	-0.749	-796.03
-0.75	-1083.54	-0.75	-600.903	-0.75	-798.163
-0.751	-1085.28	-0.751	-601.774	-0.751	-800.125
-0.752	-1085.54	-0.752	-602.858	-0.752	-802.267
-0.753	-1087.65	-0.753	-605.363	-0.753	-804.963
-0.754	-1090.35	-0.754	-606.845	-0.754	-806.932
-0.755	-1092.4	-0.755	-607.181	-0.755	-808.749
-0.756	-1096.14	-0.756	-607.471	-0.756	-811.724
-0.757	-1100.2	-0.757	-609.579	-0.757	-814.578
-0.758	-1103.4	-0.758	-611.992	-0.758	-819.18
-0.759	-1106.27	-0.759	-613.641	-0.759	-820.552
-0.76	-1109.39	-0.76	-615.123	-0.76	-820.823
-0.761	-1111.73	-0.761	-616.818	-0.761	-820.066
-0.762	-1111.34	-0.762	-618.101	-0.762	-819.375
-0.763	-1112.82	-0.763	-620.094	-0.763	-820.257
-0.764	-1114.69	-0.764	-621.11	-0.764	-823.211
-0.765	-1116.37	-0.765	-621.843	-0.765	-827.142
-0.766	-1121.43	-0.766	-623.05	-0.766	-829.736
-0.767	-1125.37	-0.767	-625.715	-0.767	-831.517
-0.768	-1127.93	-0.768	-627.937	-0.768	-835.267
-0.769	-1130.53	-0.769	-629.174	-0.769	-836.242
-0.77	-1131.06	-0.77	-630.701	-0.77	-837.103
-0.771	-1132.03	-0.771	-632.504	-0.771	-836.566
-0.772	-1131.77	-0.772	-633.733	-0.772	-836.147
-0.773	-1131.59	-0.773	-635.192	-0.773	-838.087
-0.774	-1133.45	-0.774	-636.261	-0.774	-840.39
-0.775	-1137.4	-0.775	-636.567	-0.775	-844.171
-0.776	-1142.69	-0.776	-637.575	-0.776	-846.478
-0.777	-1149.43	-0.777	-639.484	-0.777	-847.752
-0.778	-1154.13	-0.778	-641.744	-0.778	-849.855
-0.779	-1159.19	-0.779	-643.974	-0.779	-851.544
-0.78	-1162.03	-0.78	-646.41	-0.78	-851.932
-0.781	-1163.87	-0.781	-647.899	-0.781	-851.796
-0.782	-1164.95	-0.782	-648.915	-0.782	-851.741
-0.783	-1163.29	-0.783	-650.007	-0.783	-853.239
-0.784	-1160.87	-0.784	-651.802	-0.784	-857.32
-0.785	-1159.12	-0.785	-654.352	-0.785	-863.168
-0.786	-1159.23	-0.786	-656.697	-0.786	-867.182
-0.787	-1162.89	-0.787	-658.094	-0.787	-869.813
-0.788	-1165.12	-0.788	-659.186	-0.788	-871.287
-0.789	-1169.66	-0.789	-660.156	-0.789	-872.023
-0.79	-1174.63	-0.79	-661.302	-0.79	-872.13
-0.791	-1179.74	-0.791	-663.425	-0.791	-871.764
-0.792	-1184.23	-0.792	-665.158	-0.792	-871.726
-0.793	-1189.48	-0.793	-666.693	-0.793	-871.276
-0.794	-1193.71	-0.794	-667.533	-0.794	-873.688
-0.795	-1193.88	-0.795	-668.289	-0.795	-876.542
-0.796	-1192.77	-0.796	-670.16	-0.796	-878.452
-0.797	-1191.96	-0.797	-671.81	-0.797	-881.344
-0.798	-1189.99	-0.798	-672.512	-0.798	-884.824
-0.799	-1191.41	-0.799	-673.627	-0.799	-887.94
-0.8	-1192.48	-0.8	-676.85	-0.8	-890.552
-0.801	-1195.9	-0.801	-680.225	-0.801	-891.881
-0.802	-1199.81	-0.802	-682.753	-0.802	-893.288
-0.803	-1206.83	-0.803	-684.173	-0.803	-893.044
-0.804	-1213.38	-0.804	-685.731	-0.804	-893.988
-0.805	-1218.19	-0.805	-687.824	-0.805	-896.299
-0.806	-1222.56	-0.806	-689.764	-0.806	-897.383
-0.807	-1224.13	-0.807	-691.497	-0.807	-899.356
-0.808	-1224.21	-0.808	-693.162	-0.808	-901.904
-0.809	-1224.79	-0.809	-694.361	-0.809	-902.529
-0.81	-1224.47	-0.81	-695.254	-0.81	-903.699
-0.811	-1224.26	-0.811	-696.377	-0.811	-904.051
-0.812	-1224.33	-0.812	-698.309	-0.812	-904.556
-0.813	-1226.32	-0.813	-700.768	-0.813	-906.24
-0.814	-1231.92	-0.814	-701.921	-0.814	-907.395
-0.815	-1239.08	-0.815	-702.99	-0.815	-909.109
-0.816	-1244.68	-0.816	-704.8	-0.816	-911.384
-0.817	-1247.23	-0.817	-706.358	-0.817	-914.948
-0.818	-1247.24	-0.818	-707.366	-0.818	-917.404
-0.819	-1244.67	-0.819	-708.519	-0.819	-919.864
-0.82	-1244.9	-0.82	-709.497	-0.82	-924.389
-0.821	-1245.28	-0.821	-711.307	-0.821	-926.954
-0.822	-1246.42	-0.822	-713.033	-0.822	-930.234
-0.823	-1250.77	-0.823	-714.514	-0.823	-933.527
-0.824	-1254.45	-0.824	-715.186	-0.824	-933.607
-0.825	-1258.9	-0.825	-716.591	-0.825	-934.687
-0.826	-1264.04	-0.826	-718.921	-0.826	-936.027
-0.827	-1267.51	-0.827	-720.677	-0.827	-935.187
-0.828	-1270.19	-0.828	-722.8	-0.828	-934.442
-0.829	-1272.31	-0.829	-724.892	-0.829	-935.06
-0.83	-1276.55	-0.83	-726.656	-0.83	-938.591
-0.831	-1278.76	-0.831	-727.947	-0.831	-939.085
-0.832	-1280.77	-0.832	-728.932	-0.832	-941.886
-0.833	-1283.22	-0.833	-730.941	-0.833	-944.586
-0.834	-1283.79	-0.834	-732.621	-0.834	-945.102
-0.835	-1283.03	-0.835	-734.308	-0.835	-947.462
-0.836	-1283.2	-0.836	-736.63	-0.836	-949.813
-0.837	-1283.8	-0.837	-738.761	-0.837	-952.425
-0.838	-1286.21	-0.838	-740.975	-0.838	-956.726
-0.839	-1290.73	-0.839	-742.228	-0.839	-959.847
-0.84	-1296.69	-0.84	-743.404	-0.84	-964.047
-0.841	-1300.62	-0.841	-745.061	-0.841	-964.003
-0.842	-1306.51	-0.842	-746.771	-0.842	-965.654
-0.843	-1310.9	-0.843	-748.2	-0.843	-966.107
-0.844	-1312.25	-0.844	-750.002	-0.844	-964.831
-0.845	-1311.19	-0.845	-752.72	-0.845	-966.55
-0.846	-1313.41	-0.846	-754.003	-0.846	-968.853
-0.847	-1315.74	-0.847	-754.569	-0.847	-972.3
-0.848	-1318.47	-0.848	-755.432	-0.848	-976.064
-0.849	-1324.06	-0.849	-757.051	-0.849	-979.164
-0.85	-1329.8	-0.85	-758.448	-0.85	-983.142
-0.851	-1333.21	-0.851	-760.136	-0.851	-984.107
-0.852	-1336.95	-0.852	-762.251	-0.852	-985.938
-0.853	-1337.2	-0.853	-764.069	-0.853	-986.717
-0.854	-1337.02	-0.854	-766.154	-0.854	-987.943
-0.855	-1340.2	-0.855	-768.635	-0.855	-990.056
-0.856	-1346.01	-0.856	-771.125	-0.856	-990.701
-0.857	-1352.09	-0.857	-772.851	-0.857	-993.569
-0.858	-1358.36	-0.858	-774.103	-0.858	-994.015
-0.859	-1361.28	-0.859	-775.111	-0.859	-994.754
-0.86	-1361.57	-0.86	-776.799	-0.86	-995.365
-0.861	-1359.04	-0.861	-777.838	-0.861	-995.914
-0.862	-1355.6	-0.862	-779.877	-0.862	-998.394
-0.863	-1352.38	-0.863	-782.267	-0.863	-1000.51
-0.864	-1354.43	-0.864	-783.878	-0.864	-1005.31
-0.865	-1357.15	-0.865	-785.268	-0.865	-1008.47
-0.866	-1362.27	-0.866	-787.048	-0.866	-1012.32
-0.867	-1370.06	-0.867	-788.552	-0.867	-1016.18
-0.868	-1376.88	-0.868	-789.675	-0.868	-1016.11
-0.869	-1381.64	-0.869	-791.286	-0.869	-1017.61
-0.87	-1382.57	-0.87	-792.569	-0.87	-1018.62
-0.871	-1378.8	-0.871	-794.02	-0.871	-1021.06
-0.872	-1376.44	-0.872	-795.685	-0.872	-1022.5
-0.873	-1376.42	-0.873	-797.411	-0.873	-1025.14
-0.874	-1379.13	-0.874	-799.541	-0.874	-1028.63
-0.875	-1378.78	-0.875	-801.84	-0.875	-1030.73
-0.876	-1381.33	-0.876	-804.024	-0.876	-1033.37
-0.877	-1385.1	-0.877	-805.673	-0.877	-1034.37
-0.878	-1389.75	-0.878	-807.002	-0.878	-1036.07
-0.879	-1397.36	-0.879	-809.347	-0.879	-1036.97
-0.88	-1402.51	-0.88	-812.661	-0.88	-1038.45
-0.881	-1405.37	-0.881	-815.983	-0.881	-1040.16
-0.882	-1410	-0.882	-817.831	-0.882	-1040.71
-0.883	-1412.23	-0.883	-819.374	-0.883	-1041.16
-0.884	-1412.48	-0.884	-820.489	-0.884	-1042.36
-0.885	-1410.19	-0.885	-821.848	-0.885	-1045.31
-0.886	-1411.4	-0.886	-823.62	-0.886	-1048.3
-0.887	-1413.23	-0.887	-825.361	-0.887	-1051.27
-0.888	-1414.66	-0.888	-826.735	-0.888	-1053.88
-0.889	-1416.66	-0.889	-827.988	-0.889	-1054.76
-0.89	-1420.84	-0.89	-828.881	-0.89	-1057.99
-0.891	-1426.97	-0.891	-829.889	-0.891	-1061.43
-0.892	-1432.49	-0.892	-831.508	-0.892	-1063.75
-0.893	-1435.74	-0.893	-834.044	-0.893	-1060.85
-0.894	-1439.56	-0.894	-836.274	-0.894	-1058.77
-0.895	-1444.56	-0.895	-837.671	-0.895	-1060.03
-0.896	-1451.23	-0.896	-839.229	-0.896	-1062.24
-0.897	-1456.08	-0.897	-842.078	-0.897	-1066.92
-0.898	-1458.01	-0.898	-843.605	-0.898	-1071.65
-0.899	-1457.42	-0.899	-844.842	-0.899	-1076.23
-0.9	-1457.87	-0.9	-846.912	-0.9	-1082.21
-0.901	-1459.93	-0.901	-848.584	-0.901	-1086.3
-0.902	-1461	-0.902	-850.531	-0.902	-1087.47
-0.903	-1462.68	-0.903	-853.281	-0.903	-1082.85
-0.904	-1468.32	-0.904	-856.282	-0.904	-1079.94
-0.905	-1473.95	-0.905	-858.153	-0.905	-1079.73
-0.906	-1479.99	-0.906	-860.123	-0.906	-1081.16
-0.907	-1484.69	-0.907	-862.246	-0.907	-1083.79
-0.908	-1486.51	-0.908	-864.14	-0.908	-1088.03
-0.909	-1484.38	-0.909	-866.416	-0.909	-1091.87
-0.91	-1486.08	-0.91	-868.989	-0.91	-1097.33
-0.911	-1490.58	-0.911	-871.082	-0.911	-1100.55
-0.912	-1490.81	-0.912	-872.395	-0.912	-1102.12
-0.913	-1490.95	-0.913	-873.648	-0.913	-1101.89
-0.914	-1493.23	-0.914	-874.518	-0.914	-1103.79
-0.915	-1497.37	-0.915	-876.481	-0.915	-1105.44
-0.916	-1503.9	-0.916	-878.94	-0.916	-1108.6
-0.917	-1509.6	-0.917	-880.964	-0.917	-1108.94
-0.918	-1510.78	-0.918	-882.835	-0.918	-1110.8
-0.919	-1509.18	-0.919	-884.454	-0.919	-1111.41
-0.92	-1513.11	-0.92	-886.309	-0.92	-1113.25
-0.921	-1516.97	-0.921	-888.807	-0.921	-1116.25
-0.922	-1514.65	-0.922	-891.105	-0.922	-1116.85
-0.923	-1512.02	-0.923	-893.037	-0.923	-1118.52
-0.924	-1511.28	-0.924	-894.442	-0.924	-1119.83
-0.925	-1516.22	-0.925	-896.153	-0.925	-1122.7
-0.926	-1524.49	-0.926	-897.94	-0.926	-1127.09
-0.927	-1534.79	-0.927	-900.369	-0.927	-1129.48
-0.928	-1542.1	-0.928	-902.369	-0.928	-1131.81
-0.929	-1545.21	-0.929	-904.393	-0.929	-1132.31
-0.93	-1548.99	-0.93	-905.187	-0.93	-1134.54
-0.931	-1549.88	-0.931	-906.738	-0.931	-1136.73
-0.932	-1548.37	-0.932	-908.647	-0.932	-1136.13
-0.933	-1544.64	-0.933	-910.174	-0.933	-1135.76
-0.934	-1542.92	-0.934	-911.633	-0.934	-1135.83
-0.935	-1545.36	-0.935	-913.275	-0.935	-1137.75
-0.936	-1550.45	-0.936	-915.107	-0.936	-1140.28
-0.937	-1559.15	-0.937	-917.36	-0.937	-1143.68
-0.938	-1563.86	-0.938	-920.27	-0.938	-1147.07
-0.939	-1570.2	-0.939	-921.904	-0.939	-1150.2
-0.94	-1576.48	-0.94	-924.111	-0.94	-1155.31
-0.941	-1580.52	-0.941	-928.464	-0.941	-1159.15
-0.942	-1585.89	-0.942	-932.382	-0.942	-1163.43
-0.943	-1587.95	-0.943	-934.932	-0.943	-1164.85
-0.944	-1589.02	-0.944	-936.506	-0.944	-1167.95
-0.945	-1589.56	-0.945	-938.369	-0.945	-1169.31
-0.946	-1589.56	-0.946	-940.293	-0.946	-1169.29
-0.947	-1591.04	-0.947	-942.218	-0.947	-1169.56
-0.948	-1591.13	-0.948	-943.669	-0.948	-1168.92
-0.949	-1597.73	-0.949	-945.356	-0.949	-1169.25
-0.95	-1604.42	-0.95	-947.25	-0.95	-1170.86
-0.951	-1610.29	-0.951	-948.976	-0.951	-1174.44
-0.952	-1617.65	-0.952	-951.229	-0.952	-1179.02
-0.953	-1623.24	-0.953	-952.986	-0.953	-1180.73
-0.954	-1624.97	-0.954	-954.643	-0.954	-1185.79
-0.955	-1623.45	-0.955	-956.72	-0.955	-1189.4
-0.956	-1625.13	-0.956	-958.973	-0.956	-1190.55
-0.957	-1626.98	-0.957	-960.798	-0.957	-1192.72
-0.958	-1626.94	-0.958	-962.409	-0.958	-1192.59
-0.959	-1630.26	-0.959	-964.471	-0.959	-1193.35
-0.96	-1632.67	-0.96	-967.243	-0.96	-1194.6
-0.961	-1633.68	-0.961	-972.452	-0.961	-1196.11
-0.962	-1633.1	-0.962	-975.689	-0.962	-1199.99
-0.963	-1635.33	-0.963	-977.438	-0.963	-1204.29
-0.964	-1636.55	-0.964	-978.935	-0.964	-1209.5
-0.965	-1639.3	-0.965	-980.745	-0.965	-1211.46
-0.966	-1647.26	-0.966	-982.295	-0.966	-1213.1
-0.967	-1653.42	-0.967	-983.769	-0.967	-1214.9
-0.968	-1658.48	-0.968	-985.762	-0.968	-1213.9
-0.969	-1665.98	-0.969	-987.649	-0.969	-1213.11
-0.97	-1667.99	-0.97	-989.871	-0.97	-1213.24
-0.971	-1665.16	-0.971	-991.925	-0.971	-1214.01
-0.972	-1660.99	-0.972	-994.125	-0.972	-1217.61
-0.973	-1665.09	-0.973	-996.095	-0.973	-1221.77
-0.974	-1666.13	-0.974	-997.615	-0.974	-1226.18
-0.975	-1668.83	-0.975	-999.104	-0.975	-1229.77
-0.976	-1671.93	-0.976	-1000.59	-0.976	-1234.02
-0.977	-1675.53	-0.977	-1002.51	-0.977	-1236.91
-0.978	-1679.79	-0.978	-1005.24	-0.978	-1238.46
-0.979	-1686.14	-0.979	-1006.82	-0.979	-1237.66
-0.98	-1688.18	-0.98	-1008.86	-0.98	-1237.26
-0.981	-1686.87	-0.981	-1011.58	-0.981	-1237.48
-0.982	-1688.47	-0.982	-1013.19	-0.982	-1239.65
-0.983	-1694.8	-0.983	-1016.05	-0.983	-1243.28
-0.984	-1697.44	-0.984	-1021.17	-0.984	-1246.83
-0.985	-1701.44	-0.985	-1023.17	-0.985	-1249.78
-0.986	-1705.27	-0.986	-1025.07	-0.986	-1252.92
-0.987	-1708.5	-0.987	-1026.82	-0.987	-1256.71
-0.988	-1712.81	-0.988	-1028.49	-0.988	-1259.95
-0.989	-1716.61	-0.989	-1030.63	-0.989	-1259.39
-0.99	-1716.54	-0.99	-1031.92	-0.99	-1260.56
-0.991	-1715.65	-0.991	-1033.45	-0.991	-1264.31
-0.992	-1718.72	-0.992	-1036.15	-0.992	-1268.97
-0.993	-1728.45	-0.993	-1038.07	-0.993	-1271.32
-0.994	-1737.55	-0.994	-1039.52	-0.994	-1273.68
-0.995	-1743.04	-0.995	-1041.38	-0.995	-1275.61
-0.996	-1748.39	-0.996	-1043.72	-0.996	-1277.18
-0.997	-1753.6	-0.997	-1046.25	-0.997	-1278.4
-0.998	-1758.66	-0.998	-1047.86	-0.998	-1279.27
-0.999	-1763.58	-0.999	-1049.42	-0.999	-1279.79

## Sheet: Figure 2b
	Co3O4/Cu1-N-C		Co3O4/N-C		Cu1-N-C
0	-7.17267	0	-75.475	0	-51.1685
-0.001	-7.20118	-0.001	-75.4846	-0.001	-51.2266
-0.002	-7.23444	-0.002	-75.533	-0.002	-51.2169
-0.003	-7.2487	-0.003	-75.6686	-0.003	-51.2072
-0.004	-7.2506	-0.004	-75.6879	-0.004	-51.275
-0.005	-7.22779	-0.005	-75.6879	-0.005	-51.2846
-0.006	-7.2354	-0.006	-75.717	-0.006	-51.2943
-0.007	-7.31238	-0.007	-75.7363	-0.007	-51.304
-0.008	-7.34469	-0.008	-75.7944	-0.008	-51.275
-0.009	-7.3542	-0.009	-75.8331	-0.009	-51.3234
-0.01	-7.35134	-0.01	-75.8428	-0.01	-51.2943
-0.011	-7.39221	-0.011	-75.8912	-0.011	-51.304
-0.012	-7.40647	-0.012	-75.9686	-0.012	-51.3234
-0.013	-7.44828	-0.013	-76.0074	-0.013	-51.3621
-0.014	-7.47014	-0.014	-76.0364	-0.014	-51.3718
-0.015	-7.48725	-0.015	-76.0654	-0.015	-51.3427
-0.016	-7.51386	-0.016	-76.0945	-0.016	-51.3814
-0.017	-7.53667	-0.017	-76.1235	-0.017	-51.4105
-0.018	-7.54237	-0.018	-76.2106	-0.018	-51.4395
-0.019	-7.58134	-0.019	-76.2687	-0.019	-51.4202
-0.02	-7.56994	-0.02	-76.2978	-0.02	-51.4492
-0.021	-7.5956	-0.021	-76.3849	-0.021	-51.4782
-0.022	-7.64312	-0.022	-76.3849	-0.022	-51.4782
-0.023	-7.66688	-0.023	-76.4526	-0.023	-51.4782
-0.024	-7.71535	-0.024	-76.472	-0.024	-51.5073
-0.025	-7.74006	-0.025	-76.4623	-0.025	-51.5266
-0.026	-7.73911	-0.026	-76.5882	-0.026	-51.546
-0.027	-7.75716	-0.027	-76.6366	-0.027	-51.5363
-0.028	-7.79043	-0.028	-76.7043	-0.028	-51.517
-0.029	-7.81704	-0.029	-76.7043	-0.029	-51.5557
-0.03	-7.8332	-0.03	-76.743	-0.03	-51.546
-0.031	-7.89212	-0.031	-76.7237	-0.031	-51.575
-0.032	-7.9482	-0.032	-76.8495	-0.032	-51.6138
-0.033	-7.99001	-0.033	-76.8882	-0.033	-51.6331
-0.034	-7.97196	-0.034	-76.9463	-0.034	-51.6428
-0.035	-8.02803	-0.035	-77.0141	-0.035	-51.6718
-0.036	-8.01757	-0.036	-77.0431	-0.036	-51.6622
-0.037	-8.05179	-0.037	-77.1206	-0.037	-51.7009
-0.038	-8.11927	-0.038	-77.1593	-0.038	-51.7106
-0.039	-8.14303	-0.039	-77.2077	-0.039	-51.7299
-0.04	-8.16869	-0.04	-77.2561	-0.04	-51.7783
-0.041	-8.22761	-0.041	-77.3722	-0.041	-51.8364
-0.042	-8.25993	-0.042	-77.3626	-0.042	-51.8267
-0.043	-8.3122	-0.043	-77.411	-0.043	-51.8074
-0.044	-8.35972	-0.044	-77.4594	-0.044	-51.8074
-0.045	-8.39868	-0.045	-77.5368	-0.045	-51.817
-0.046	-8.40629	-0.046	-77.5949	-0.046	-51.8848
-0.047	-8.44811	-0.047	-77.7207	-0.047	-51.8751
-0.048	-8.50893	-0.048	-77.7401	-0.048	-51.9138
-0.049	-8.52319	-0.049	-77.7788	-0.049	-51.9042
-0.05	-8.58021	-0.05	-77.8853	-0.05	-51.9042
-0.051	-8.6724	-0.051	-77.8756	-0.051	-51.8751
-0.052	-8.6724	-0.052	-77.8756	-0.052	-51.8751
-0.053	-8.70756	-0.053	-78.0208	-0.053	-51.9526
-0.054	-8.79215	-0.054	-78.0692	-0.054	-52.0106
-0.055	-8.80451	-0.055	-78.0595	-0.055	-51.9622
-0.056	-8.83302	-0.056	-78.0595	-0.056	-52.059
-0.057	-8.93566	-0.057	-78.1757	-0.057	-52.1268
-0.058	-9.00124	-0.058	-78.2338	-0.058	-52.0494
-0.059	-9.02595	-0.059	-78.3499	-0.059	-52.1074
-0.06	-9.08868	-0.06	-78.4274	-0.06	-52.1849
-0.061	-9.12384	-0.061	-78.5048	-0.061	-52.1462
-0.062	-9.22648	-0.062	-78.5338	-0.062	-52.0881
-0.063	-9.26545	-0.063	-78.5822	-0.063	-52.1462
-0.064	-9.29681	-0.064	-78.65	-0.064	-52.1655
-0.065	-9.35574	-0.065	-78.7371	-0.065	-52.1946
-0.066	-9.43842	-0.066	-78.7855	-0.066	-52.2236
-0.067	-9.44603	-0.067	-78.892	-0.067	-52.2333
-0.068	-9.52301	-0.068	-78.921	-0.068	-52.2526
-0.069	-9.60854	-0.069	-79.0275	-0.069	-52.243
-0.07	-9.72259	-0.07	-79.1146	-0.07	-52.2817
-0.071	-9.82714	-0.071	-79.1437	-0.071	-52.3301
-0.072	-9.85565	-0.072	-79.1824	-0.072	-52.3107
-0.073	-9.89366	-0.073	-79.2889	-0.073	-52.3688
-0.074	-9.99821	-0.074	-79.4244	-0.074	-52.3494
-0.075	-10.0742	-0.075	-79.4728	-0.075	-52.3785
-0.076	-10.1503	-0.076	-79.5502	-0.076	-52.3785
-0.077	-10.2453	-0.077	-79.6567	-0.077	-52.4269
-0.078	-10.2928	-0.078	-79.6761	-0.078	-52.4946
-0.079	-10.3784	-0.079	-79.7245	-0.079	-52.4946
-0.08	-10.4829	-0.08	-79.7729	-0.08	-52.5043
-0.081	-10.5209	-0.081	-79.8406	-0.081	-52.4946
-0.082	-10.616	-0.082	-79.9568	-0.082	-52.5237
-0.083	-10.7205	-0.083	-80.0826	-0.083	-52.5624
-0.084	-10.8155	-0.084	-80.1698	-0.084	-52.5624
-0.085	-10.9296	-0.085	-80.2278	-0.085	-52.5914
-0.086	-11.0341	-0.086	-80.315	-0.086	-52.6108
-0.087	-11.0912	-0.087	-80.3827	-0.087	-52.6302
-0.088	-11.1767	-0.088	-80.3634	-0.088	-52.6689
-0.089	-11.3193	-0.089	-80.4311	-0.089	-52.756
-0.09	-11.4143	-0.09	-80.5473	-0.09	-52.727
-0.091	-11.5379	-0.091	-80.6538	-0.091	-52.7947
-0.092	-11.6424	-0.092	-80.8086	-0.092	-52.7947
-0.093	-11.6994	-0.093	-80.9054	-0.093	-52.8431
-0.094	-11.842	-0.094	-80.9926	-0.094	-52.9109
-0.095	-11.956	-0.095	-81.1184	-0.095	-52.969
-0.096	-12.0796	-0.096	-81.2055	-0.096	-52.9496
-0.097	-12.1841	-0.097	-81.283	-0.097	-52.969
-0.098	-12.3077	-0.098	-81.4185	-0.098	-53.027
-0.099	-12.4312	-0.099	-81.554	-0.099	-53.0464
-0.1	-12.4978	-0.1	-81.6702	-0.1	-53.0367
-0.101	-12.6498	-0.101	-81.7573	-0.101	-53.0851
-0.102	-12.8114	-0.102	-81.8734	-0.102	-53.1626
-0.103	-12.9064	-0.103	-81.9412	-0.103	-53.1819
-0.104	-13.0205	-0.104	-82.0477	-0.104	-53.2013
-0.105	-13.1821	-0.105	-82.1638	-0.105	-53.24
-0.106	-13.3246	-0.106	-82.309	-0.106	-53.3755
-0.107	-13.4577	-0.107	-82.4155	-0.107	-53.4046
-0.108	-13.5907	-0.108	-82.522	-0.108	-53.3755
-0.109	-13.7523	-0.109	-82.6382	-0.109	-53.4239
-0.11	-13.9139	-0.11	-82.764	-0.11	-53.4239
-0.111	-14.0374	-0.111	-82.8414	-0.111	-53.511
-0.112	-14.1705	-0.112	-83.0157	-0.112	-53.5304
-0.113	-14.332	-0.113	-83.1899	-0.113	-53.5304
-0.114	-14.5126	-0.114	-83.3254	-0.114	-53.5982
-0.115	-14.6457	-0.115	-83.4029	-0.115	-53.5982
-0.116	-14.8167	-0.116	-83.5094	-0.116	-53.6659
-0.117	-15.0353	-0.117	-83.7126	-0.117	-53.6853
-0.118	-15.1969	-0.118	-83.9353	-0.118	-53.695
-0.119	-15.3395	-0.119	-84.0805	-0.119	-53.753
-0.12	-15.539	-0.12	-84.2257	-0.12	-53.8111
-0.121	-15.6911	-0.121	-84.4193	-0.121	-53.8111
-0.122	-15.8717	-0.122	-84.4967	-0.122	-53.8692
-0.123	-16.0523	-0.123	-84.6613	-0.123	-53.9466
-0.124	-16.2043	-0.124	-84.7871	-0.124	-53.9757
-0.125	-16.4039	-0.125	-84.9323	-0.125	-54.0531
-0.126	-16.5845	-0.126	-85.0872	-0.126	-54.1306
-0.127	-16.7651	-0.127	-85.2614	-0.127	-54.1499
-0.128	-16.9646	-0.128	-85.4357	-0.128	-54.2758
-0.129	-17.2022	-0.129	-85.6196	-0.129	-54.3242
-0.13	-17.3733	-0.13	-85.8326	-0.13	-54.3338
-0.131	-17.6109	-0.131	-85.9971	-0.131	-54.3726
-0.132	-17.7915	-0.132	-86.1133	-0.132	-54.3822
-0.133	-18.0006	-0.133	-86.3166	-0.133	-54.479
-0.134	-18.2097	-0.134	-86.5102	-0.134	-54.5178
-0.135	-18.4093	-0.135	-86.7425	-0.135	-54.6242
-0.136	-18.6373	-0.136	-86.8877	-0.136	-54.6726
-0.137	-18.8179	-0.137	-87.0522	-0.137	-54.7501
-0.138	-19.0745	-0.138	-87.2846	-0.138	-54.8178
-0.139	-19.2836	-0.139	-87.4588	-0.139	-54.8662
-0.14	-19.5497	-0.14	-87.6524	-0.14	-54.934
-0.141	-19.7778	-0.141	-87.9041	-0.141	-55.0308
-0.142	-19.9869	-0.142	-88.117	-0.142	-55.0792
-0.143	-20.196	-0.143	-88.33	-0.143	-55.1566
-0.144	-20.4336	-0.144	-88.5623	-0.144	-55.2438
-0.145	-20.7092	-0.145	-88.7753	-0.145	-55.3502
-0.146	-20.9278	-0.146	-89.0463	-0.146	-55.418
-0.147	-21.1179	-0.147	-89.2302	-0.147	-55.5245
-0.148	-21.403	-0.148	-89.4142	-0.148	-55.5632
-0.149	-21.6976	-0.149	-89.6755	-0.149	-55.66
-0.15	-21.9162	-0.15	-89.9175	-0.15	-55.7568
-0.151	-22.1538	-0.151	-90.1208	-0.151	-55.7955
-0.152	-22.4199	-0.152	-90.3725	-0.152	-55.8826
-0.153	-22.667	-0.153	-90.7113	-0.153	-55.9794
-0.154	-22.9712	-0.154	-90.9339	-0.154	-56.0762
-0.155	-23.2658	-0.155	-91.1372	-0.155	-56.1634
-0.156	-23.5509	-0.156	-91.3986	-0.156	-56.2602
-0.157	-23.8265	-0.157	-91.6696	-0.157	-56.3376
-0.158	-24.1117	-0.158	-91.9406	-0.158	-56.4344
-0.159	-24.3968	-0.159	-92.2407	-0.159	-56.5118
-0.16	-24.6819	-0.16	-92.5118	-0.16	-56.6474
-0.161	-24.986	-0.161	-92.8215	-0.161	-56.8022
-0.162	-25.2616	-0.162	-93.1313	-0.162	-56.8894
-0.163	-25.5943	-0.163	-93.4217	-0.163	-56.9958
-0.164	-25.8699	-0.164	-93.6927	-0.164	-57.083
-0.165	-26.174	-0.165	-94.0702	-0.165	-57.2282
-0.166	-26.5067	-0.166	-94.3026	-0.166	-57.354
-0.167	-26.8393	-0.167	-94.5058	-0.167	-57.4798
-0.168	-27.1624	-0.168	-94.8253	-0.168	-57.6154
-0.169	-27.4761	-0.169	-95.135	-0.169	-57.7896
-0.17	-27.7232	-0.17	-95.3867	-0.17	-57.8574
-0.171	-28.0748	-0.171	-95.7352	-0.171	-58.0219
-0.172	-28.436	-0.172	-96.045	-0.172	-58.1865
-0.173	-28.7876	-0.173	-96.316	-0.173	-58.322
-0.174	-29.1298	-0.174	-96.6935	-0.174	-58.4478
-0.175	-29.4529	-0.175	-97.0904	-0.175	-58.6124
-0.176	-29.8045	-0.176	-97.3808	-0.176	-58.7286
-0.177	-30.1182	-0.177	-97.6712	-0.177	-58.8931
-0.178	-30.5173	-0.178	-98.0584	-0.178	-59.0383
-0.179	-30.8405	-0.179	-98.4456	-0.179	-59.2126
-0.18	-31.2587	-0.18	-98.736	-0.18	-59.4062
-0.181	-31.6578	-0.181	-99.1232	-0.181	-59.5901
-0.182	-32.038	-0.182	-99.4136	-0.182	-59.7159
-0.183	-32.3326	-0.183	-99.8008	-0.183	-59.8902
-0.184	-32.7318	-0.184	-100.188	-0.184	-60.0838
-0.185	-33.1119	-0.185	-100.672	-0.185	-60.2483
-0.186	-33.4541	-0.186	-101.059	-0.186	-60.4322
-0.187	-33.8723	-0.187	-101.446	-0.187	-60.6258
-0.188	-34.2714	-0.188	-101.834	-0.188	-60.8098
-0.189	-34.6421	-0.189	-102.221	-0.189	-61.0227
-0.19	-35.0412	-0.19	-102.608	-0.19	-61.226
-0.191	-35.4689	-0.191	-102.995	-0.191	-61.4486
-0.192	-35.8491	-0.192	-103.382	-0.192	-61.7197
-0.193	-36.2293	-0.193	-103.866	-0.193	-61.9326
-0.194	-36.6569	-0.194	-104.254	-0.194	-62.1553
-0.195	-37.1131	-0.195	-104.641	-0.195	-62.3973
-0.196	-37.5123	-0.196	-105.125	-0.196	-62.649
-0.197	-37.94	-0.197	-105.512	-0.197	-62.8426
-0.198	-38.3772	-0.198	-106.093	-0.198	-63.1233
-0.199	-38.7858	-0.199	-106.48	-0.199	-63.3846
-0.2	-39.147	-0.2	-106.964	-0.2	-63.5976
-0.201	-39.5556	-0.201	-107.545	-0.201	-63.9074
-0.202	-40.0213	-0.202	-107.932	-0.202	-64.1687
-0.203	-40.449	-0.203	-108.513	-0.203	-64.4785
-0.204	-40.9337	-0.204	-108.997	-0.204	-64.7302
-0.205	-41.4279	-0.205	-109.481	-0.205	-65.0302
-0.206	-41.8746	-0.206	-109.965	-0.206	-65.2722
-0.207	-42.3878	-0.207	-110.546	-0.207	-65.553
-0.208	-42.882	-0.208	-111.126	-0.208	-65.8724
-0.209	-43.3287	-0.209	-111.707	-0.209	-66.1628
-0.21	-43.8134	-0.21	-112.288	-0.21	-66.4532
-0.211	-44.2696	-0.211	-112.869	-0.211	-66.7823
-0.212	-44.8019	-0.212	-113.45	-0.212	-67.0824
-0.213	-45.3151	-0.213	-114.03	-0.213	-67.4309
-0.214	-45.7808	-0.214	-114.708	-0.214	-67.7503
-0.215	-46.313	-0.215	-115.289	-0.215	-68.0891
-0.216	-46.7787	-0.216	-115.966	-0.216	-68.4279
-0.217	-47.3394	-0.217	-116.547	-0.217	-68.7764
-0.218	-47.8717	-0.218	-117.128	-0.218	-69.1152
-0.219	-48.3659	-0.219	-117.806	-0.219	-69.4734
-0.22	-48.8981	-0.22	-118.483	-0.22	-69.8799
-0.221	-49.4208	-0.221	-119.161	-0.221	-70.2865
-0.222	-49.991	-0.222	-119.838	-0.222	-70.6253
-0.223	-50.5423	-0.223	-120.613	-0.223	-70.9641
-0.224	-51.084	-0.224	-121.29	-0.224	-71.3126
-0.225	-51.6637	-0.225	-122.065	-0.225	-71.7191
-0.226	-52.253	-0.226	-122.742	-0.226	-72.1063
-0.227	-52.7662	-0.227	-123.517	-0.227	-72.4935
-0.228	-53.3745	-0.228	-124.194	-0.228	-72.8614
-0.229	-53.9257	-0.229	-124.969	-0.229	-73.2679
-0.23	-54.5815	-0.23	-125.743	-0.23	-73.7519
-0.231	-55.1327	-0.231	-126.421	-0.231	-74.1778
-0.232	-55.7315	-0.232	-127.195	-0.232	-74.6038
-0.233	-56.3302	-0.233	-127.873	-0.233	-75.02
-0.234	-56.9385	-0.234	-128.647	-0.234	-75.4169
-0.235	-57.5847	-0.235	-129.422	-0.235	-75.8718
-0.236	-58.193	-0.236	-130.099	-0.236	-76.2978
-0.237	-58.8107	-0.237	-130.874	-0.237	-76.7527
-0.238	-59.419	-0.238	-131.745	-0.238	-77.2174
-0.239	-60.0368	-0.239	-132.422	-0.239	-77.682
-0.24	-60.6735	-0.24	-133.197	-0.24	-78.1466
-0.241	-61.3388	-0.241	-133.971	-0.241	-78.6887
-0.242	-62.0231	-0.242	-134.746	-0.242	-79.163
-0.243	-62.6789	-0.243	-135.423	-0.243	-79.6761
-0.244	-63.3537	-0.244	-136.198	-0.244	-80.0923
-0.245	-63.9999	-0.245	-136.875	-0.245	-80.5763
-0.246	-64.6747	-0.246	-137.746	-0.246	-81.0797
-0.247	-65.359	-0.247	-138.521	-0.247	-81.6121
-0.248	-66.0623	-0.248	-139.198	-0.248	-82.0767
-0.249	-66.7561	-0.249	-140.07	-0.249	-82.5898
-0.25	-67.4499	-0.25	-140.844	-0.25	-83.1802
-0.251	-68.1532	-0.251	-141.618	-0.251	-83.7126
-0.252	-68.8755	-0.252	-142.393	-0.252	-84.2354
-0.253	-69.6833	-0.253	-143.167	-0.253	-84.7387
-0.254	-70.3961	-0.254	-144.038	-0.254	-85.2518
-0.255	-71.1469	-0.255	-144.813	-0.255	-85.7842
-0.256	-71.8692	-0.256	-145.684	-0.256	-86.2972
-0.257	-72.5915	-0.257	-146.458	-0.257	-86.878
-0.258	-73.3614	-0.258	-147.33	-0.258	-87.4782
-0.259	-74.1692	-0.259	-148.201	-0.259	-88.0299
-0.26	-74.9105	-0.26	-149.072	-0.26	-88.6204
-0.261	-75.6518	-0.261	-149.943	-0.261	-89.1528
-0.262	-76.4692	-0.262	-150.814	-0.262	-89.7046
-0.263	-77.3055	-0.263	-151.686	-0.263	-90.2466
-0.264	-78.1419	-0.264	-152.557	-0.264	-90.8662
-0.265	-78.9022	-0.265	-153.428	-0.265	-91.476
-0.266	-79.7386	-0.266	-154.396	-0.266	-92.0471
-0.267	-80.5654	-0.267	-155.364	-0.267	-92.6473
-0.268	-81.3923	-0.268	-156.332	-0.268	-93.2474
-0.269	-82.2096	-0.269	-157.203	-0.269	-93.8476
-0.27	-83.0269	-0.27	-158.171	-0.27	-94.38
-0.271	-83.8918	-0.271	-159.139	-0.271	-94.9898
-0.272	-84.7187	-0.272	-160.107	-0.272	-95.6094
-0.273	-85.555	-0.273	-160.978	-0.273	-96.2386
-0.274	-86.4199	-0.274	-162.043	-0.274	-96.8968
-0.275	-87.3323	-0.275	-163.011	-0.275	-97.4776
-0.276	-88.1686	-0.276	-163.979	-0.276	-98.0584
-0.277	-89.0715	-0.277	-165.044	-0.277	-98.736
-0.278	-89.9649	-0.278	-166.012	-0.278	-99.3168
-0.279	-90.8487	-0.279	-167.077	-0.279	-99.9944
-0.28	-91.7231	-0.28	-168.142	-0.28	-100.672
-0.281	-92.6355	-0.281	-169.206	-0.281	-101.253
-0.282	-93.5574	-0.282	-170.271	-0.282	-101.93
-0.283	-94.4983	-0.283	-171.336	-0.283	-102.608
-0.284	-95.4202	-0.284	-172.401	-0.284	-103.286
-0.285	-96.2755	-0.285	-173.466	-0.285	-103.963
-0.286	-97.2259	-0.286	-174.53	-0.286	-104.641
-0.287	-98.1763	-0.287	-175.595	-0.287	-105.318
-0.288	-99.1267	-0.288	-176.854	-0.288	-106.093
-0.289	-100.172	-0.289	-177.918	-0.289	-106.77
-0.29	-101.123	-0.29	-179.08	-0.29	-107.448
-0.291	-102.073	-0.291	-180.145	-0.291	-108.126
-0.292	-103.023	-0.292	-181.21	-0.292	-108.706
-0.293	-104.069	-0.293	-182.371	-0.293	-109.384
-0.294	-105.019	-0.294	-183.436	-0.294	-110.062
-0.295	-106.065	-0.295	-184.694	-0.295	-110.739
-0.296	-107.015	-0.296	-185.856	-0.296	-111.514
-0.297	-108.06	-0.297	-187.114	-0.297	-112.191
-0.298	-109.106	-0.298	-188.276	-0.298	-112.966
-0.299	-110.151	-0.299	-189.534	-0.299	-113.643
-0.3	-111.102	-0.3	-190.696	-0.3	-114.321
-0.301	-112.147	-0.301	-191.858	-0.301	-115.095
-0.302	-113.193	-0.302	-193.116	-0.302	-115.773
-0.303	-114.238	-0.303	-194.374	-0.303	-116.45
-0.304	-115.188	-0.304	-195.536	-0.304	-117.128
-0.305	-116.234	-0.305	-196.794	-0.305	-117.806
-0.306	-117.374	-0.306	-198.053	-0.306	-118.58
-0.307	-118.42	-0.307	-199.311	-0.307	-119.354
-0.308	-119.56	-0.308	-200.57	-0.308	-120.032
-0.309	-120.606	-0.309	-201.828	-0.309	-120.903
-0.31	-121.746	-0.31	-203.086	-0.31	-121.581
-0.311	-122.792	-0.311	-204.345	-0.311	-122.355
-0.312	-124.027	-0.312	-205.603	-0.312	-123.13
-0.313	-125.073	-0.313	-206.958	-0.313	-123.904
-0.314	-126.213	-0.314	-208.217	-0.314	-124.678
-0.315	-127.449	-0.315	-209.572	-0.315	-125.453
-0.316	-128.589	-0.316	-210.927	-0.316	-126.227
-0.317	-129.73	-0.317	-212.282	-0.317	-127.002
-0.318	-130.87	-0.318	-213.541	-0.318	-127.776
-0.319	-131.916	-0.319	-214.896	-0.319	-128.55
-0.32	-133.151	-0.32	-216.251	-0.32	-129.325
-0.321	-134.292	-0.321	-217.606	-0.321	-130.099
-0.322	-135.432	-0.322	-218.865	-0.322	-130.874
-0.323	-136.572	-0.323	-220.22	-0.323	-131.648
-0.324	-137.808	-0.324	-221.575	-0.324	-132.422
-0.325	-139.044	-0.325	-222.834	-0.325	-133.197
-0.326	-140.184	-0.326	-224.189	-0.326	-133.874
-0.327	-141.324	-0.327	-225.738	-0.327	-134.746
-0.328	-142.56	-0.328	-226.996	-0.328	-135.617
-0.329	-143.796	-0.329	-228.351	-0.329	-136.391
-0.33	-145.031	-0.33	-229.803	-0.33	-137.166
-0.331	-146.267	-0.331	-231.158	-0.331	-137.94
-0.332	-147.502	-0.332	-232.61	-0.332	-138.811
-0.333	-148.738	-0.333	-234.062	-0.333	-139.586
-0.334	-150.068	-0.334	-235.514	-0.334	-140.36
-0.335	-151.399	-0.335	-236.773	-0.335	-141.134
-0.336	-152.634	-0.336	-238.031	-0.336	-142.006
-0.337	-153.87	-0.337	-239.58	-0.337	-142.877
-0.338	-155.105	-0.338	-241.129	-0.338	-143.651
-0.339	-156.436	-0.339	-242.484	-0.339	-144.522
-0.34	-157.671	-0.34	-243.936	-0.34	-145.297
-0.341	-159.002	-0.341	-245.388	-0.341	-146.168
-0.342	-160.332	-0.342	-246.84	-0.342	-146.942
-0.343	-161.568	-0.343	-248.195	-0.343	-147.814
-0.344	-162.804	-0.344	-249.647	-0.344	-148.685
-0.345	-164.229	-0.345	-251.002	-0.345	-149.459
-0.346	-165.56	-0.346	-252.454	-0.346	-150.33
-0.347	-166.89	-0.347	-253.906	-0.347	-151.202
-0.348	-168.221	-0.348	-255.358	-0.348	-152.073
-0.349	-169.456	-0.349	-256.81	-0.349	-152.847
-0.35	-170.787	-0.35	-258.262	-0.35	-153.622
-0.351	-172.117	-0.351	-259.908	-0.351	-154.59
-0.352	-173.543	-0.352	-261.457	-0.352	-155.461
-0.353	-174.874	-0.353	-262.909	-0.353	-156.235
-0.354	-176.204	-0.354	-264.361	-0.354	-157.106
-0.355	-177.535	-0.355	-265.813	-0.355	-157.881
-0.356	-178.865	-0.356	-267.265	-0.356	-158.752
-0.357	-180.291	-0.357	-268.814	-0.357	-159.72
-0.358	-181.621	-0.358	-270.266	-0.358	-160.591
-0.359	-183.047	-0.359	-271.621	-0.359	-161.462
-0.36	-184.378	-0.36	-273.073	-0.36	-162.334
-0.361	-185.803	-0.361	-274.622	-0.361	-163.205
-0.362	-187.229	-0.362	-276.074	-0.362	-164.076
-0.363	-188.559	-0.363	-277.526	-0.363	-164.947
-0.364	-189.89	-0.364	-279.074	-0.364	-165.818
-0.365	-191.316	-0.365	-280.72	-0.365	-166.786
-0.366	-192.836	-0.366	-282.269	-0.366	-167.754
-0.367	-194.167	-0.367	-283.624	-0.367	-168.626
-0.368	-195.592	-0.368	-285.076	-0.368	-169.4
-0.369	-197.018	-0.369	-286.625	-0.369	-170.174
-0.37	-198.444	-0.37	-288.27	-0.37	-171.046
-0.371	-199.964	-0.371	-289.722	-0.371	-171.917
-0.372	-201.39	-0.372	-291.271	-0.372	-172.691
-0.373	-202.91	-0.373	-292.723	-0.373	-173.466
-0.374	-204.431	-0.374	-294.369	-0.374	-174.24
-0.375	-205.857	-0.375	-295.918	-0.375	-175.208
-0.376	-207.282	-0.376	-297.37	-0.376	-176.079
-0.377	-208.803	-0.377	-298.822	-0.377	-177.047
-0.378	-210.324	-0.378	-300.564	-0.378	-178.015
-0.379	-211.844	-0.379	-302.113	-0.379	-179.08
-0.38	-213.27	-0.38	-303.565	-0.38	-180.145
-0.381	-214.79	-0.381	-305.017	-0.381	-181.113
-0.382	-216.311	-0.382	-306.759	-0.382	-182.081
-0.383	-217.737	-0.383	-308.502	-0.383	-182.952
-0.384	-219.162	-0.384	-310.244	-0.384	-183.823
-0.385	-220.683	-0.385	-311.696	-0.385	-184.694
-0.386	-222.299	-0.386	-313.245	-0.386	-185.566
-0.387	-223.819	-0.387	-314.89	-0.387	-186.437
-0.388	-225.34	-0.388	-316.246	-0.388	-187.405
-0.389	-226.86	-0.389	-317.698	-0.389	-188.276
-0.39	-228.476	-0.39	-319.246	-0.39	-189.147
-0.391	-229.902	-0.391	-320.892	-0.391	-190.018
-0.392	-231.422	-0.392	-322.344	-0.392	-190.89
-0.393	-232.943	-0.393	-324.086	-0.393	-191.858
-0.394	-234.464	-0.394	-325.829	-0.394	-192.729
-0.395	-236.174	-0.395	-327.378	-0.395	-193.89
-0.396	-237.695	-0.396	-329.023	-0.396	-194.762
-0.397	-239.216	-0.397	-330.475	-0.397	-195.73
-0.398	-240.736	-0.398	-332.024	-0.398	-196.504
-0.399	-242.162	-0.399	-333.476	-0.399	-197.472
-0.4	-243.683	-0.4	-335.025	-0.4	-198.537
-0.401	-245.203	-0.401	-336.67	-0.401	-199.505
-0.402	-246.819	-0.402	-338.316	-0.402	-200.473
-0.403	-248.53	-0.403	-339.962	-0.403	-201.247
-0.404	-250.145	-0.404	-341.414	-0.404	-202.022
-0.405	-251.666	-0.405	-342.672	-0.405	-202.99
-0.406	-253.187	-0.406	-344.414	-0.406	-203.861
-0.407	-254.802	-0.407	-346.06	-0.407	-204.732
-0.408	-256.323	-0.408	-348.093	-0.408	-205.7
-0.409	-258.034	-0.409	-349.642	-0.409	-206.668
-0.41	-259.649	-0.41	-351.19	-0.41	-207.636
-0.411	-261.17	-0.411	-352.642	-0.411	-208.604
-0.412	-262.786	-0.412	-354.191	-0.412	-209.572
-0.413	-264.306	-0.413	-355.837	-0.413	-210.443
-0.414	-265.922	-0.414	-357.676	-0.414	-211.218
-0.415	-267.538	-0.415	-359.418	-0.415	-211.798
-0.416	-269.153	-0.416	-361.064	-0.416	-212.766
-0.417	-270.674	-0.417	-362.613	-0.417	-213.734
-0.418	-272.195	-0.418	-364.162	-0.418	-214.799
-0.419	-273.81	-0.419	-365.614	-0.419	-215.767
-0.42	-275.521	-0.42	-367.066	-0.42	-216.638
-0.421	-277.232	-0.421	-368.518	-0.421	-217.51
-0.422	-278.847	-0.422	-370.357	-0.422	-218.381
-0.423	-280.463	-0.423	-372.293	-0.423	-219.349
-0.424	-282.174	-0.424	-374.035	-0.424	-220.317
-0.425	-283.98	-0.425	-375.584	-0.425	-221.382
-0.426	-285.69	-0.426	-377.423	-0.426	-222.35
-0.427	-287.306	-0.427	-379.166	-0.427	-223.124
-0.428	-288.827	-0.428	-380.811	-0.428	-223.995
-0.429	-290.632	-0.429	-382.07	-0.429	-225.06
-0.43	-292.153	-0.43	-383.909	-0.43	-226.125
-0.431	-293.864	-0.431	-385.651	-0.431	-227.19
-0.432	-295.479	-0.432	-387.2	-0.432	-228.158
-0.433	-297.19	-0.433	-388.942	-0.433	-229.029
-0.434	-298.806	-0.434	-390.588	-0.434	-229.997
-0.435	-300.516	-0.435	-392.234	-0.435	-230.868
-0.436	-302.322	-0.436	-393.879	-0.436	-231.933
-0.437	-303.843	-0.437	-395.718	-0.437	-232.998
-0.438	-305.649	-0.438	-397.654	-0.438	-234.159
-0.439	-307.454	-0.439	-399.397	-0.439	-235.127
-0.44	-309.165	-0.44	-401.042	-0.44	-235.998
-0.441	-310.781	-0.441	-402.591	-0.441	-236.87
-0.442	-312.396	-0.442	-404.14	-0.442	-237.838
-0.443	-314.107	-0.443	-405.786	-0.443	-238.806
-0.444	-315.818	-0.444	-407.528	-0.444	-239.87
-0.445	-317.434	-0.445	-409.464	-0.445	-241.032
-0.446	-319.334	-0.446	-411.206	-0.446	-241.903
-0.447	-321.14	-0.447	-412.852	-0.447	-242.678
-0.448	-322.851	-0.448	-414.885	-0.448	-243.646
-0.449	-324.372	-0.449	-416.337	-0.449	-244.71
-0.45	-326.272	-0.45	-417.789	-0.45	-245.582
-0.451	-328.078	-0.451	-419.434	-0.451	-246.453
-0.452	-329.789	-0.452	-421.177	-0.452	-247.324
-0.453	-331.5	-0.453	-423.016	-0.453	-248.098
-0.454	-333.4	-0.454	-425.049	-0.454	-248.97
-0.455	-335.206	-0.455	-426.791	-0.455	-249.841
-0.456	-337.107	-0.456	-428.63	-0.456	-250.712
-0.457	-338.818	-0.457	-429.986	-0.457	-251.68
-0.458	-340.528	-0.458	-431.728	-0.458	-252.648
-0.459	-342.334	-0.459	-433.954	-0.459	-253.81
-0.46	-343.95	-0.46	-435.697	-0.46	-254.874
-0.461	-345.66	-0.461	-437.052	-0.461	-255.842
-0.462	-347.561	-0.462	-438.698	-0.462	-256.907
-0.463	-349.462	-0.463	-440.634	-0.463	-258.166
-0.464	-351.268	-0.464	-442.279	-0.464	-259.23
-0.465	-353.169	-0.465	-443.828	-0.465	-260.295
-0.466	-354.879	-0.466	-445.377	-0.466	-261.166
-0.467	-356.78	-0.467	-447.603	-0.467	-261.844
-0.468	-358.491	-0.468	-449.636	-0.468	-262.715
-0.469	-360.297	-0.469	-450.991	-0.469	-263.877
-0.47	-362.292	-0.47	-452.443	-0.47	-264.845
-0.471	-364.098	-0.471	-454.379	-0.471	-265.716
-0.472	-366.189	-0.472	-456.799	-0.472	-266.49
-0.473	-367.995	-0.473	-458.929	-0.473	-267.362
-0.474	-369.516	-0.474	-460.671	-0.474	-268.233
-0.475	-371.321	-0.475	-462.704	-0.475	-269.104
-0.476	-373.317	-0.476	-464.35	-0.476	-269.975
-0.477	-374.933	-0.477	-465.898	-0.477	-270.943
-0.478	-376.834	-0.478	-468.028	-0.478	-272.008
-0.479	-378.734	-0.479	-469.964	-0.479	-273.363
-0.48	-380.825	-0.48	-472.384	-0.48	-274.331
-0.481	-382.631	-0.481	-473.933	-0.481	-275.299
-0.482	-384.532	-0.482	-475.191	-0.482	-276.267
-0.483	-386.718	-0.483	-476.74	-0.483	-277.332
-0.484	-388.619	-0.484	-478.579	-0.484	-278.494
-0.485	-390.424	-0.485	-480.515	-0.485	-279.752
-0.486	-392.135	-0.486	-482.354	-0.486	-280.817
-0.487	-393.941	-0.487	-484	-0.487	-281.978
-0.488	-396.127	-0.488	-485.936	-0.488	-283.14
-0.489	-398.218	-0.489	-487.872	-0.489	-284.108
-0.49	-400.118	-0.49	-490.002	-0.49	-285.27
-0.491	-402.114	-0.491	-491.841	-0.491	-286.334
-0.492	-404.395	-0.492	-493.97	-0.492	-287.302
-0.493	-406.296	-0.493	-495.616	-0.493	-288.27
-0.494	-408.197	-0.494	-497.165	-0.494	-289.142
-0.495	-410.098	-0.495	-499.198	-0.495	-290.11
-0.496	-411.903	-0.496	-500.65	-0.496	-291.078
-0.497	-413.804	-0.497	-502.586	-0.497	-292.142
-0.498	-415.8	-0.498	-504.715	-0.498	-293.207
-0.499	-417.511	-0.499	-506.845	-0.499	-294.078
-0.5	-419.602	-0.5	-509.362	-0.5	-295.143
-0.501	-421.788	-0.501	-511.298	-0.501	-296.208
-0.502	-423.783	-0.502	-512.556	-0.502	-297.079
-0.503	-426.064	-0.503	-514.008	-0.503	-297.757
-0.504	-428.345	-0.504	-515.75	-0.504	-298.531
-0.505	-430.246	-0.505	-517.977	-0.505	-299.693
-0.506	-432.052	-0.506	-520.203	-0.506	-300.854
-0.507	-433.763	-0.507	-521.752	-0.507	-302.016
-0.508	-436.139	-0.508	-524.075	-0.508	-303.178
-0.509	-438.324	-0.509	-525.818	-0.509	-303.952
-0.51	-440.51	-0.51	-527.754	-0.51	-304.726
-0.511	-442.316	-0.511	-529.302	-0.511	-305.598
-0.512	-444.407	-0.512	-531.045	-0.512	-306.566
-0.513	-447.163	-0.513	-532.69	-0.513	-307.63
-0.514	-449.919	-0.514	-534.723	-0.514	-308.598
-0.515	-452.105	-0.515	-536.756	-0.515	-309.663
-0.516	-454.006	-0.516	-539.563	-0.516	-310.631
-0.517	-456.192	-0.517	-541.499	-0.517	-311.502
-0.518	-458.188	-0.518	-543.048	-0.518	-312.374
-0.519	-460.374	-0.519	-544.597	-0.519	-313.632
-0.52	-462.845	-0.52	-546.533	-0.52	-314.89
-0.521	-465.316	-0.521	-548.662	-0.521	-315.762
-0.522	-467.407	-0.522	-550.792	-0.522	-316.73
-0.523	-469.498	-0.523	-552.631	-0.523	-318.085
-0.524	-471.493	-0.524	-554.277	-0.524	-319.44
-0.525	-473.489	-0.525	-556.987	-0.525	-320.505
-0.526	-475.675	-0.526	-559.214	-0.526	-321.279
-0.527	-477.861	-0.527	-560.956	-0.527	-322.441
-0.528	-480.237	-0.528	-562.795	-0.528	-323.699
-0.529	-482.803	-0.529	-564.828	-0.529	-324.958
-0.53	-485.369	-0.53	-566.57	-0.53	-326.022
-0.531	-487.65	-0.531	-568.41	-0.531	-326.99
-0.532	-489.741	-0.532	-569.862	-0.532	-328.249
-0.533	-491.737	-0.533	-571.991	-0.533	-329.507
-0.534	-493.923	-0.534	-573.637	-0.534	-330.862
-0.535	-496.394	-0.535	-575.67	-0.535	-332.024
-0.536	-498.675	-0.536	-577.896	-0.536	-332.605
-0.537	-501.146	-0.537	-579.929	-0.537	-332.992
-0.538	-503.712	-0.538	-582.155	-0.538	-333.67
-0.539	-506.373	-0.539	-584.575	-0.539	-334.734
-0.54	-508.559	-0.54	-586.221	-0.54	-335.702
-0.541	-510.84	-0.541	-588.06	-0.541	-336.574
-0.542	-513.501	-0.542	-589.899	-0.542	-337.735
-0.543	-516.257	-0.543	-591.932	-0.543	-338.897
-0.544	-518.728	-0.544	-593.965	-0.544	-339.768
-0.545	-521.009	-0.545	-595.998	-0.545	-340.833
-0.546	-523.67	-0.546	-598.224	-0.546	-341.898
-0.547	-526.522	-0.547	-600.644	-0.547	-342.866
-0.548	-528.898	-0.548	-602.677	-0.548	-344.221
-0.549	-531.084	-0.549	-604.806	-0.549	-345.866
-0.55	-533.364	-0.55	-606.549	-0.55	-347.318
-0.551	-535.931	-0.551	-608.969	-0.551	-348.577
-0.552	-538.687	-0.552	-611.486	-0.552	-349.642
-0.553	-541.063	-0.553	-614.002	-0.553	-350.803
-0.554	-544.009	-0.554	-616.422	-0.554	-351.674
-0.555	-546.955	-0.555	-618.068	-0.555	-352.836
-0.556	-549.046	-0.556	-619.423	-0.556	-353.61
-0.557	-550.947	-0.557	-621.262	-0.557	-354.094
-0.558	-553.228	-0.558	-623.295	-0.558	-354.675
-0.559	-555.889	-0.559	-624.941	-0.559	-355.643
-0.56	-558.74	-0.56	-627.361	-0.56	-356.902
-0.561	-561.211	-0.561	-629.297	-0.561	-358.354
-0.562	-563.302	-0.562	-631.523	-0.562	-359.418
-0.563	-565.868	-0.563	-633.653	-0.563	-360.096
-0.564	-568.529	-0.564	-635.492	-0.564	-361.161
-0.565	-571	-0.565	-637.428	-0.565	-362.516
-0.566	-573.186	-0.566	-638.783	-0.566	-363.678
-0.567	-576.608	-0.567	-641.106	-0.567	-364.646
-0.568	-579.649	-0.568	-643.333	-0.568	-365.517
-0.569	-582.31	-0.569	-645.269	-0.569	-366.872
-0.57	-584.591	-0.57	-647.592	-0.57	-368.324
-0.571	-587.632	-0.571	-650.109	-0.571	-369.582
-0.572	-590.484	-0.572	-652.238	-0.572	-370.454
-0.573	-592.479	-0.573	-654.949	-0.573	-371.325
-0.574	-595.236	-0.574	-657.078	-0.574	-372.486
-0.575	-598.182	-0.575	-658.434	-0.575	-373.745
-0.576	-601.223	-0.576	-660.176	-0.576	-375.1
-0.577	-603.789	-0.577	-662.015	-0.577	-376.455
-0.578	-606.165	-0.578	-665.016	-0.578	-377.423
-0.579	-608.921	-0.579	-668.114	-0.579	-378.488
-0.58	-611.868	-0.58	-670.05	-0.58	-379.166
-0.581	-613.958	-0.581	-671.598	-0.581	-379.843
-0.582	-616.715	-0.582	-672.954	-0.582	-380.521
-0.583	-619.376	-0.583	-674.599	-0.583	-381.198
-0.584	-621.847	-0.584	-677.213	-0.584	-382.36
-0.585	-624.888	-0.585	-679.149	-0.585	-383.715
-0.586	-628.214	-0.586	-681.182	-0.586	-384.586
-0.587	-631.066	-0.587	-683.118	-0.587	-385.361
-0.588	-633.632	-0.588	-684.763	-0.588	-385.942
-0.589	-636.388	-0.589	-686.99	-0.589	-386.91
-0.59	-639.239	-0.59	-689.603	-0.59	-388.265
-0.591	-642.565	-0.591	-691.733	-0.591	-389.91
-0.592	-645.702	-0.592	-693.959	-0.592	-391.653
-0.593	-648.743	-0.593	-695.992	-0.593	-393.008
-0.594	-651.404	-0.594	-698.122	-0.594	-394.363
-0.595	-653.685	-0.595	-699.767	-0.595	-395.331
-0.596	-656.536	-0.596	-701.703	-0.596	-396.59
-0.597	-659.673	-0.597	-703.252	-0.597	-397.945
-0.598	-662.524	-0.598	-704.994	-0.598	-399.203
-0.599	-665.28	-0.599	-707.124	-0.599	-400.365
-0.6	-667.941	-0.6	-709.06	-0.6	-401.139
-0.601	-670.507	-0.601	-711.48	-0.601	-402.204
-0.602	-673.073	-0.602	-714.094	-0.602	-403.946
-0.603	-675.734	-0.603	-716.417	-0.603	-405.592
-0.604	-678.586	-0.604	-719.224	-0.604	-406.56
-0.605	-681.912	-0.605	-721.354	-0.605	-407.044
-0.606	-685.238	-0.606	-723.386	-0.606	-407.431
-0.607	-688.565	-0.607	-724.354	-0.607	-408.496
-0.608	-691.796	-0.608	-726.484	-0.608	-409.851
-0.609	-694.647	-0.609	-729.098	-0.609	-411.206
-0.61	-696.833	-0.61	-731.808	-0.61	-411.981
-0.611	-699.494	-0.611	-733.647	-0.611	-412.174
-0.612	-702.346	-0.612	-736.358	-0.612	-413.046
-0.613	-705.292	-0.613	-738.584	-0.613	-414.304
-0.614	-708.238	-0.614	-740.23	-0.614	-415.659
-0.615	-710.994	-0.615	-742.456	-0.615	-417.305
-0.616	-713.655	-0.616	-744.102	-0.616	-418.66
-0.617	-716.792	-0.617	-746.231	-0.617	-419.434
-0.618	-719.548	-0.618	-746.522	-0.618	-419.918
-0.619	-721.829	-0.619	-748.264	-0.619	-420.596
-0.62	-725.25	-0.62	-750.878	-0.62	-422.048
-0.621	-728.672	-0.621	-753.685	-0.621	-423.306
-0.622	-731.903	-0.622	-756.782	-0.622	-424.371
-0.623	-734.659	-0.623	-758.912	-0.623	-425.823
-0.624	-737.32	-0.624	-760.461	-0.624	-427.566
-0.625	-740.076	-0.625	-762.3	-0.625	-429.308
-0.626	-743.213	-0.626	-764.43	-0.626	-430.663
-0.627	-745.969	-0.627	-767.043	-0.627	-432.502
-0.628	-748.82	-0.628	-769.56	-0.628	-433.277
-0.629	-752.812	-0.629	-771.786	-0.629	-433.567
-0.63	-756.518	-0.63	-773.819	-0.63	-434.535
-0.631	-759.084	-0.631	-776.239	-0.631	-435.31
-0.632	-761.27	-0.632	-779.143	-0.632	-436.278
-0.633	-763.456	-0.633	-781.37	-0.633	-437.826
-0.634	-766.212	-0.634	-783.983	-0.634	-439.278
-0.635	-769.919	-0.635	-786.306	-0.635	-440.246
-0.636	-773.816	-0.636	-788.63	-0.636	-441.311
-0.637	-776.762	-0.637	-790.469	-0.637	-442.666
-0.638	-779.518	-0.638	-791.243	-0.638	-443.925
-0.639	-782.844	-0.639	-792.986	-0.639	-444.99
-0.64	-785.886	-0.64	-795.89	-0.64	-446.054
-0.641	-789.402	-0.641	-798.116	-0.641	-447.119
-0.642	-792.824	-0.642	-799.858	-0.642	-448.281
-0.643	-795.2	-0.643	-801.891	-0.643	-449.442
-0.644	-797.956	-0.644	-803.634	-0.644	-450.507
-0.645	-801.377	-0.645	-805.666	-0.645	-451.378
-0.646	-804.419	-0.646	-807.602	-0.646	-452.54
-0.647	-807.745	-0.647	-809.926	-0.647	-453.218
-0.648	-811.547	-0.648	-811.862	-0.648	-453.798
-0.649	-814.588	-0.649	-814.669	-0.649	-455.541
-0.65	-817.154	-0.65	-817.089	-0.65	-457.477
-0.651	-820.1	-0.651	-818.444	-0.651	-458.445
-0.652	-822.761	-0.652	-820.283	-0.652	-459.606
-0.653	-825.803	-0.653	-822.606	-0.653	-460.671
-0.654	-828.749	-0.654	-825.317	-0.654	-461.542
-0.655	-831.41	-0.655	-826.866	-0.655	-462.607
-0.656	-833.786	-0.656	-828.511	-0.656	-464.64
-0.657	-836.827	-0.657	-829.963	-0.657	-466.673
-0.658	-840.249	-0.658	-832.48	-0.658	-467.834
-0.659	-843.765	-0.659	-836.158	-0.659	-468.802
-0.66	-846.901	-0.66	-838.772	-0.66	-469.964
-0.661	-850.228	-0.661	-840.805	-0.661	-471.416
-0.662	-853.269	-0.662	-843.031	-0.662	-472.965
-0.663	-855.74	-0.663	-844.677	-0.663	-473.739
-0.664	-858.306	-0.664	-846.71	-0.664	-474.03
-0.665	-862.298	-0.665	-848.549	-0.665	-474.804
-0.666	-866.004	-0.666	-850.291	-0.666	-475.578
-0.667	-869.331	-0.667	-853.002	-0.667	-476.45
-0.668	-872.942	-0.668	-855.422	-0.668	-476.934
-0.669	-876.174	-0.669	-857.648	-0.669	-477.611
-0.67	-878.74	-0.67	-859.1	-0.67	-478.87
-0.671	-882.161	-0.671	-861.81	-0.671	-480.612
-0.672	-884.632	-0.672	-864.134	-0.672	-482.548
-0.673	-887.293	-0.673	-866.166	-0.673	-484.387
-0.674	-890.525	-0.674	-868.296	-0.674	-485.839
-0.675	-894.041	-0.675	-870.426	-0.675	-486.904
-0.676	-897.938	-0.676	-872.749	-0.676	-487.678
-0.677	-900.789	-0.677	-874.685	-0.677	-489.324
-0.678	-903.545	-0.678	-876.814	-0.678	-490.776
-0.679	-906.301	-0.679	-879.428	-0.679	-492.034
-0.68	-908.963	-0.68	-882.429	-0.68	-493.002
-0.681	-912.099	-0.681	-884.268	-0.681	-493.97
-0.682	-915.52	-0.682	-885.914	-0.682	-495.132
-0.683	-918.086	-0.683	-888.237	-0.683	-496.197
-0.684	-921.128	-0.684	-890.173	-0.684	-497.842
-0.685	-924.454	-0.685	-891.334	-0.685	-499.682
-0.686	-927.78	-0.686	-892.593	-0.686	-500.262
-0.687	-930.822	-0.687	-895.884	-0.687	-501.424
-0.688	-934.148	-0.688	-898.885	-0.688	-503.07
-0.689	-937.475	-0.689	-900.821	-0.689	-504.715
-0.69	-940.991	-0.69	-901.886	-0.69	-505.78
-0.691	-943.937	-0.691	-903.434	-0.691	-507.135
-0.692	-947.454	-0.692	-906.822	-0.692	-508.394
-0.693	-951.35	-0.693	-909.146	-0.693	-509.555
-0.694	-954.202	-0.694	-911.469	-0.694	-510.717
-0.695	-956.102	-0.695	-912.727	-0.695	-512.653
-0.696	-959.904	-0.696	-914.179	-0.696	-514.782
-0.697	-964.656	-0.697	-916.309	-0.697	-516.331
-0.698	-966.557	-0.698	-918.342	-0.698	-517.106
-0.699	-969.408	-0.699	-919.6	-0.699	-517.396
-0.7	-972.259	-0.7	-922.504	-0.7	-517.686
-0.701	-975.11	-0.701	-925.505	-0.701	-518.654
-0.702	-979.862	-0.702	-928.602	-0.702	-520.3
-0.703	-982.714	-0.703	-930.635	-0.703	-521.946
-0.704	-986.515	-0.704	-933.055	-0.704	-522.817
-0.705	-989.366	-0.705	-934.991	-0.705	-523.398
-0.706	-992.218	-0.706	-936.443	-0.706	-524.656
-0.707	-995.069	-0.707	-939.444	-0.707	-526.011
-0.708	-997.92	-0.708	-941.864	-0.708	-527.076
-0.709	-1001.72	-0.709	-942.929	-0.709	-527.85
-0.71	-1005.52	-0.71	-944.671	-0.71	-528.528
-0.711	-1008.37	-0.711	-946.123	-0.711	-530.367
-0.712	-1013.13	-0.712	-948.543	-0.712	-532.206
-0.713	-1015.98	-0.713	-951.254	-0.713	-533.562
-0.714	-1018.83	-0.714	-953.674	-0.714	-534.917
-0.715	-1020.73	-0.715	-955.319	-0.715	-536.95
-0.716	-1024.53	-0.716	-957.255	-0.716	-538.014
-0.717	-1028.33	-0.717	-958.61	-0.717	-539.176
-0.718	-1032.13	-0.718	-960.837	-0.718	-540.628
-0.719	-1035.94	-0.719	-963.934	-0.719	-542.274
-0.72	-1037.84	-0.72	-966.451	-0.72	-543.532
-0.721	-1040.69	-0.721	-968.968	-0.721	-544.887
-0.722	-1042.59	-0.722	-970.904	-0.722	-546.339
-0.723	-1046.39	-0.723	-971.872	-0.723	-548.372
-0.724	-1049.24	-0.724	-973.808	-0.724	-549.534
-0.725	-1053.04	-0.725	-975.744	-0.725	-550.792
-0.726	-1056.84	-0.726	-977.68	-0.726	-552.534
-0.727	-1060.65	-0.727	-981.552	-0.727	-554.374
-0.728	-1062.55	-0.728	-983.488	-0.728	-556.503
-0.729	-1064.45	-0.729	-985.424	-0.729	-558.246
-0.73	-1067.3	-0.73	-989.296	-0.73	-558.826
-0.731	-1073	-0.731	-990.264	-0.731	-559.601
-0.732	-1076.8	-0.732	-992.2	-0.732	-561.343
-0.733	-1080.6	-0.733	-994.136	-0.733	-562.795
-0.734	-1083.46	-0.734	-997.04	-0.734	-564.247
-0.735	-1086.31	-0.735	-998.976	-0.735	-564.925
-0.736	-1089.16	-0.736	-999.944	-0.736	-565.409
-0.737	-1092.96	-0.737	-1001.88	-0.737	-566.28
-0.738	-1095.81	-0.738	-1002.85	-0.738	-568.119
-0.739	-1099.61	-0.739	-1004.78	-0.739	-569.474
-0.74	-1101.51	-0.74	-1008.66	-0.74	-570.539
-0.741	-1103.41	-0.741	-1011.56	-0.741	-571.41
-0.742	-1106.27	-0.742	-1012.53	-0.742	-573.056
-0.743	-1110.07	-0.743	-1015.43	-0.743	-574.895
-0.744	-1113.87	-0.744	-1017.37	-0.744	-576.638
-0.745	-1116.72	-0.745	-1020.27	-0.745	-578.09
-0.746	-1120.52	-0.746	-1021.24	-0.746	-579.832
-0.747	-1124.32	-0.747	-1023.18	-0.747	-580.994
-0.748	-1127.17	-0.748	-1024.14	-0.748	-581.478
-0.749	-1130.03	-0.749	-1027.05	-0.749	-582.058
-0.75	-1133.83	-0.75	-1028.98	-0.75	-582.542
-0.751	-1137.63	-0.751	-1030.92	-0.751	-583.704
-0.752	-1140.48	-0.752	-1033.82	-0.752	-586.027
-0.753	-1144.28	-0.753	-1035.76	-0.753	-588.641
-0.754	-1147.13	-0.754	-1036.73	-0.754	-590.383
-0.755	-1149.98	-0.755	-1039.63	-0.755	-592.029
-0.756	-1153.79	-0.756	-1043.5	-0.756	-593.578
-0.757	-1158.54	-0.757	-1044.47	-0.757	-594.739
-0.758	-1161.39	-0.758	-1046.41	-0.758	-595.417
-0.759	-1163.29	-0.759	-1049.31	-0.759	-596.578
-0.76	-1164.24	-0.76	-1052.22	-0.76	-598.611
-0.761	-1168.04	-0.761	-1053.18	-0.761	-599.87
-0.762	-1171.84	-0.762	-1055.12	-0.762	-600.934
-0.763	-1174.69	-0.763	-1058.02	-0.763	-601.709
-0.764	-1179.45	-0.764	-1059.96	-0.764	-602.29
-0.765	-1183.25	-0.765	-1060.93	-0.765	-603.548
-0.766	-1187.05	-0.766	-1062.86	-0.766	-605
-0.767	-1189.9	-0.767	-1064.8	-0.767	-606.549
-0.768	-1193.7	-0.768	-1066.74	-0.768	-608.388
-0.769	-1196.55	-0.769	-1069.64	-0.769	-609.937
-0.77	-1199.4	-0.77	-1071.58	-0.77	-611.098
-0.771	-1204.16	-0.771	-1071.58	-0.771	-612.066
-0.772	-1207.01	-0.772	-1073.51	-0.772	-613.034
-0.773	-1210.81	-0.773	-1075.45	-0.773	-614.97
-0.774	-1214.61	-0.774	-1079.32	-0.774	-617.1
-0.775	-1218.41	-0.775	-1079.32	-0.775	-619.326
-0.776	-1220.31	-0.776	-1082.22	-0.776	-620.778
-0.777	-1224.12	-0.777	-1085.13	-0.777	-621.94
-0.778	-1226.02	-0.778	-1088.03	-0.778	-623.682
-0.779	-1228.87	-0.779	-1089.97	-0.779	-625.328
-0.78	-1232.67	-0.78	-1090.94	-0.78	-626.78
-0.781	-1235.52	-0.781	-1092.87	-0.781	-628.038
-0.782	-1238.37	-0.782	-1092.87	-0.782	-628.426
-0.783	-1241.22	-0.783	-1095.78	-0.783	-629.297
-0.784	-1244.07	-0.784	-1098.68	-0.784	-630.942
-0.785	-1247.88	-0.785	-1100.62	-0.785	-632.782
-0.786	-1251.68	-0.786	-1103.52	-0.786	-634.718
-0.787	-1255.48	-0.787	-1104.49	-0.787	-636.557
-0.788	-1257.38	-0.788	-1107.39	-0.788	-637.718
-0.789	-1262.13	-0.789	-1111.26	-0.789	-639.461
-0.79	-1265.93	-0.79	-1113.2	-0.79	-641.3
-0.791	-1268.78	-0.791	-1115.14	-0.791	-643.817
-0.792	-1271.64	-0.792	-1118.04	-0.792	-645.559
-0.793	-1274.49	-0.793	-1119.98	-0.793	-646.818
-0.794	-1278.29	-0.794	-1122.88	-0.794	-647.979
-0.795	-1281.14	-0.795	-1123.85	-0.795	-648.947
-0.796	-1285.89	-0.796	-1124.82	-0.796	-650.69
-0.797	-1288.74	-0.797	-1127.72	-0.797	-651.851
-0.798	-1290.64	-0.798	-1129.66	-0.798	-652.916
-0.799	-1293.49	-0.799	-1130.62	-0.799	-654.174
-0.8	-1298.25	-0.8	-1134.5	-0.8	-655.142
-0.801	-1301.1	-0.801	-1138.37	-0.801	-655.917
-0.802	-1304.9	-0.802	-1139.34	-0.802	-656.691
-0.803	-1307.75	-0.803	-1140.3	-0.803	-658.337
-0.804	-1311.55	-0.804	-1140.3	-0.804	-660.079
-0.805	-1314.4	-0.805	-1142.24	-0.805	-661.822
-0.806	-1317.25	-0.806	-1144.18	-0.806	-663.467
-0.807	-1320.11	-0.807	-1148.05	-0.807	-664.726
-0.808	-1322.96	-0.808	-1151.92	-0.808	-665.984
-0.809	-1326.76	-0.809	-1152.89	-0.809	-667.242
-0.81	-1329.61	-0.81	-1153.86	-0.81	-668.017
-0.811	-1333.41	-0.811	-1154.82	-0.811	-669.372
-0.812	-1336.26	-0.812	-1157.73	-0.812	-670.824
-0.813	-1339.11	-0.813	-1161.6	-0.813	-672.663
-0.814	-1341.96	-0.814	-1165.47	-0.814	-673.534
-0.815	-1343.87	-0.815	-1166.44	-0.815	-673.922
-0.816	-1346.72	-0.816	-1166.44	-0.816	-674.696
-0.817	-1350.52	-0.817	-1168.38	-0.817	-676.729
-0.818	-1354.32	-0.818	-1171.28	-0.818	-679.149
-0.819	-1358.12	-0.819	-1170.31	-0.819	-680.698
-0.82	-1361.92	-0.82	-1173.22	-0.82	-681.666
-0.821	-1364.77	-0.821	-1177.09	-0.821	-683.118
-0.822	-1369.53	-0.822	-1179.02	-0.822	-685.344
-0.823	-1374.28	-0.823	-1181.93	-0.823	-686.796
-0.824	-1378.08	-0.824	-1185.8	-0.824	-688.151
-0.825	-1379.98	-0.825	-1185.8	-0.825	-690.184
-0.826	-1382.83	-0.826	-1186.77	-0.826	-692.023
-0.827	-1385.68	-0.827	-1186.77	-0.827	-694.443
-0.828	-1389.48	-0.828	-1190.64	-0.828	-696.476
-0.829	-1392.34	-0.829	-1192.58	-0.829	-697.734
-0.83	-1395.19	-0.83	-1195.48	-0.83	-699.09
-0.831	-1398.99	-0.831	-1196.45	-0.831	-700.832
-0.832	-1401.84	-0.832	-1200.32	-0.832	-703.93
-0.833	-1403.74	-0.833	-1202.26	-0.833	-705.478
-0.834	-1406.59	-0.834	-1203.22	-0.834	-707.124
-0.835	-1410.39	-0.835	-1207.1	-0.835	-708.286
-0.836	-1414.2	-0.836	-1209.03	-0.836	-709.254
-0.837	-1417.05	-0.837	-1211.94	-0.837	-711.383
-0.838	-1419.9	-0.838	-1212.9	-0.838	-713.029
-0.839	-1422.75	-0.839	-1212.9	-0.839	-715.158
-0.84	-1427.5	-0.84	-1214.84	-0.84	-716.223
-0.841	-1431.3	-0.841	-1216.78	-0.841	-717.869
-0.842	-1433.2	-0.842	-1218.71	-0.842	-720.192
-0.843	-1436.05	-0.843	-1221.62	-0.843	-721.934
-0.844	-1438.91	-0.844	-1222.58	-0.844	-723.386
-0.845	-1443.66	-0.845	-1223.55	-0.845	-724.645
-0.846	-1447.46	-0.846	-1226.46	-0.846	-725.613
-0.847	-1450.31	-0.847	-1230.33	-0.847	-726.194
-0.848	-1454.11	-0.848	-1232.26	-0.848	-727.742
-0.849	-1456.96	-0.849	-1234.2	-0.849	-729.388
-0.85	-1460.76	-0.85	-1235.17	-0.85	-730.356
-0.851	-1463.62	-0.851	-1237.1	-0.851	-731.13
-0.852	-1466.47	-0.852	-1239.04	-0.852	-732.292
-0.853	-1470.27	-0.853	-1240.01	-0.853	-734.518
-0.854	-1471.22	-0.854	-1241.94	-0.854	-736.164
-0.855	-1475.02	-0.855	-1244.85	-0.855	-737.035
-0.856	-1477.87	-0.856	-1245.82	-0.856	-737.81
-0.857	-1480.72	-0.857	-1245.82	-0.857	-738.584
-0.858	-1483.57	-0.858	-1247.75	-0.858	-740.23
-0.859	-1488.33	-0.859	-1248.72	-0.859	-742.843
-0.86	-1492.13	-0.86	-1252.59	-0.86	-744.586
-0.861	-1495.93	-0.861	-1252.59	-0.861	-746.522
-0.862	-1497.83	-0.862	-1256.46	-0.862	-748.458
-0.863	-1502.58	-0.863	-1261.3	-0.863	-750.974
-0.864	-1506.38	-0.864	-1264.21	-0.864	-753.201
-0.865	-1509.24	-0.865	-1266.14	-0.865	-754.846
-0.866	-1512.09	-0.866	-1267.11	-0.866	-756.202
-0.867	-1515.89	-0.867	-1269.05	-0.867	-756.879
-0.868	-1517.79	-0.868	-1271.95	-0.868	-758.138
-0.869	-1519.69	-0.869	-1274.86	-0.869	-759.009
-0.87	-1522.54	-0.87	-1274.86	-0.87	-759.686
-0.871	-1527.29	-0.871	-1276.79	-0.871	-761.913
-0.872	-1532.04	-0.872	-1277.76	-0.872	-764.333
-0.873	-1533.95	-0.873	-1279.7	-0.873	-766.172
-0.874	-1537.75	-0.874	-1282.6	-0.874	-768.398
-0.875	-1540.6	-0.875	-1284.54	-0.875	-770.238
-0.876	-1544.4	-0.876	-1286.47	-0.876	-771.883
-0.877	-1549.15	-0.877	-1286.47	-0.877	-772.948
-0.878	-1552	-0.878	-1288.41	-0.878	-773.626
-0.879	-1555.8	-0.879	-1292.28	-0.879	-775.174
-0.88	-1558.66	-0.88	-1295.18	-0.88	-777.304
-0.881	-1560.56	-0.881	-1294.22	-0.881	-780.014
-0.882	-1564.36	-0.882	-1296.15	-0.882	-782.144
-0.883	-1567.21	-0.883	-1300.02	-0.883	-783.015
-0.884	-1568.16	-0.884	-1299.06	-0.884	-784.564
-0.885	-1571.01	-0.885	-1300.02	-0.885	-785.435
-0.886	-1575.76	-0.886	-1303.9	-0.886	-786.306
-0.887	-1580.52	-0.887	-1306.8	-0.887	-787.855
-0.888	-1582.42	-0.888	-1309.7	-0.888	-789.598
-0.889	-1586.22	-0.889	-1312.61	-0.889	-790.856
-0.89	-1589.07	-0.89	-1312.61	-0.89	-792.211
-0.891	-1591.92	-0.891	-1312.61	-0.891	-793.663
-0.892	-1596.67	-0.892	-1316.48	-0.892	-795.115
-0.893	-1600.47	-0.893	-1319.38	-0.893	-796.954
-0.894	-1602.37	-0.894	-1323.26	-0.894	-799.181
-0.895	-1605.23	-0.895	-1325.19	-0.895	-800.826
-0.896	-1609.03	-0.896	-1326.16	-0.896	-801.601
-0.897	-1611.88	-0.897	-1328.1	-0.897	-802.762
-0.898	-1614.73	-0.898	-1329.06	-0.898	-804.311
-0.899	-1617.58	-0.899	-1329.06	-0.899	-805.376
-0.9	-1621.38	-0.9	-1332.94	-0.9	-807.312
-0.901	-1624.23	-0.901	-1334.87	-0.901	-809.635
-0.902	-1628.99	-0.902	-1339.71	-0.902	-811.668
-0.903	-1630.89	-0.903	-1340.68	-0.903	-812.346
-0.904	-1631.84	-0.904	-1339.71	-0.904	-814.088
-0.905	-1636.59	-0.905	-1339.71	-0.905	-815.637
-0.906	-1638.49	-0.906	-1343.58	-0.906	-817.67
-0.907	-1640.39	-0.907	-1347.46	-0.907	-819.315
-0.908	-1644.19	-0.908	-1349.39	-0.908	-821.251
-0.909	-1647.99	-0.909	-1351.33	-0.909	-823.09
-0.91	-1651.8	-0.91	-1356.17	-0.91	-823.865
-0.911	-1655.6	-0.911	-1358.1	-0.911	-824.736
-0.912	-1659.4	-0.912	-1360.04	-0.912	-825.607
-0.913	-1663.2	-0.913	-1362.94	-0.913	-827.446
-0.914	-1667	-0.914	-1363.91	-0.914	-829.479
-0.915	-1670.8	-0.915	-1364.88	-0.915	-830.931
-0.916	-1673.65	-0.916	-1365.85	-0.916	-832.674
-0.917	-1675.56	-0.917	-1365.85	-0.917	-835.094
-0.918	-1679.36	-0.918	-1370.69	-0.918	-836.158
-0.919	-1683.16	-0.919	-1372.62	-0.919	-837.32
-0.92	-1686.96	-0.92	-1371.66	-0.92	-838.288
-0.921	-1687.91	-0.921	-1371.66	-0.921	-840.127
-0.922	-1690.76	-0.922	-1376.5	-0.922	-842.838
-0.923	-1694.56	-0.923	-1380.37	-0.923	-845.161
-0.924	-1697.41	-0.924	-1381.34	-0.924	-847.678
-0.925	-1700.27	-0.925	-1385.21	-0.925	-850.388
-0.926	-1703.12	-0.926	-1387.14	-0.926	-851.55
-0.927	-1706.92	-0.927	-1387.14	-0.927	-852.034
-0.928	-1711.67	-0.928	-1390.05	-0.928	-852.808
-0.929	-1714.52	-0.929	-1391.02	-0.929	-853.582
-0.93	-1718.32	-0.93	-1391.02	-0.93	-855.615
-0.931	-1721.17	-0.931	-1392.95	-0.931	-857.842
-0.932	-1724.03	-0.932	-1396.82	-0.932	-859.1
-0.933	-1724.98	-0.933	-1400.7	-0.933	-860.552
-0.934	-1727.83	-0.934	-1400.7	-0.934	-862.972
-0.935	-1733.53	-0.935	-1405.54	-0.935	-864.521
-0.936	-1737.33	-0.936	-1405.54	-0.936	-865.876
-0.937	-1739.23	-0.937	-1405.54	-0.937	-867.231
-0.938	-1742.08	-0.938	-1408.44	-0.938	-868.586
-0.939	-1745.88	-0.939	-1411.34	-0.939	-869.264
-0.94	-1745.88	-0.94	-1414.25	-0.94	-871.2
-0.941	-1746.84	-0.941	-1414.25	-0.941	-873.039
-0.942	-1750.64	-0.942	-1415.22	-0.942	-874.007
-0.943	-1751.59	-0.943	-1415.22	-0.943	-874.975
-0.944	-1756.34	-0.944	-1419.09	-0.944	-876.33
-0.945	-1761.09	-0.945	-1420.06	-0.945	-877.976
-0.946	-1766.79	-0.946	-1421.99	-0.946	-880.88
-0.947	-1770.6	-0.947	-1426.83	-0.947	-883.494
-0.948	-1775.35	-0.948	-1427.8	-0.948	-884.849
-0.949	-1780.1	-0.949	-1428.77	-0.949	-886.494
-0.95	-1783.9	-0.95	-1430.7	-0.95	-888.043
-0.951	-1787.7	-0.951	-1428.77	-0.951	-889.592
-0.952	-1786.75	-0.952	-1430.7	-0.952	-892.206
-0.953	-1788.65	-0.953	-1435.54	-0.953	-894.045
-0.954	-1790.55	-0.954	-1437.48	-0.954	-895.497
-0.955	-1792.45	-0.955	-1440.38	-0.955	-896.562
-0.956	-1795.31	-0.956	-1440.38	-0.956	-897.433
-0.957	-1799.11	-0.957	-1445.22	-0.957	-898.788
-0.958	-1801.96	-0.958	-1450.06	-0.958	-900.434
-0.959	-1803.86	-0.959	-1449.1	-0.959	-901.208
-0.96	-1807.66	-0.96	-1450.06	-0.96	-902.37
-0.961	-1814.31	-0.961	-1452	-0.961	-903.628
-0.962	-1813.36	-0.962	-1452.97	-0.962	-905.758
-0.963	-1817.16	-0.963	-1456.84	-0.963	-908.855
-0.964	-1822.87	-0.964	-1457.81	-0.964	-909.63
-0.965	-1825.72	-0.965	-1460.71	-0.965	-910.501
-0.966	-1825.72	-0.966	-1465.55	-0.966	-912.05
-0.967	-1831.42	-0.967	-1466.52	-0.967	-914.082
-0.968	-1832.37	-0.968	-1467.49	-0.968	-915.631
-0.969	-1835.22	-0.969	-1466.52	-0.969	-916.696
-0.97	-1838.07	-0.97	-1467.49	-0.97	-917.664
-0.971	-1842.83	-0.971	-1472.33	-0.971	-919.019
-0.972	-1847.58	-0.972	-1474.26	-0.972	-920.471
-0.973	-1851.38	-0.973	-1476.2	-0.973	-922.504
-0.974	-1852.33	-0.974	-1478.14	-0.974	-924.343
-0.975	-1856.13	-0.975	-1482.01	-0.975	-925.989
-0.976	-1860.88	-0.976	-1481.04	-0.976	-926.957
-0.977	-1864.68	-0.977	-1482.98	-0.977	-928.602
-0.978	-1869.44	-0.978	-1486.85	-0.978	-930.829
-0.979	-1872.29	-0.979	-1487.82	-0.979	-932.958
-0.98	-1876.09	-0.98	-1486.85	-0.98	-935.088
-0.981	-1877.99	-0.981	-1490.72	-0.981	-937.411
-0.982	-1878.94	-0.982	-1495.56	-0.982	-939.154
-0.983	-1879.89	-0.983	-1497.5	-0.983	-939.928
-0.984	-1885.59	-0.984	-1496.53	-0.984	-941.09
-0.985	-1886.54	-0.985	-1499.43	-0.985	-942.929
-0.986	-1887.49	-0.986	-1501.37	-0.986	-944.478
-0.987	-1890.35	-0.987	-1502.34	-0.987	-945.446
-0.988	-1895.1	-0.988	-1504.27	-0.988	-948.253
-0.989	-1897.95	-0.989	-1507.18	-0.989	-950.479
-0.99	-1897.95	-0.99	-1508.14	-0.99	-952.318
-0.991	-1900.8	-0.991	-1510.08	-0.991	-954.254
-0.992	-1904.6	-0.992	-1513.95	-0.992	-956.094
-0.993	-1909.35	-0.993	-1515.89	-0.993	-957.546
-0.994	-1913.16	-0.994	-1514.92	-0.994	-958.61
-0.995	-1916.96	-0.995	-1518.79	-0.995	-960.062
-0.996	-1920.76	-0.996	-1520.73	-0.996	-962.192
-0.997	-1922.66	-0.997	-1520.73	-0.997	-963.838
-0.998	-1925.51	-0.998	-1525.57	-0.998	-964.902
-0.999	-1929.31	-0.999	-1530.41	-0.999	-966.548

## Sheet: Figure 2c
	Co3O4/Cu1-N-C	Co3O4/N-C	Cu1-N-C
-0.5	-465.807	-102.482	-161.931
-0.6	-645.277	-156.629	-259.008
-0.7	-832.905	-211.693	-418.084
-0.8	-1163.29	-315.704	-487.425
-0.9	-1387.63	-352.414	-569.002
-1	-1436.58	-401.361	-666.895

## Sheet: Figure 2d
	Co3O4/Cu1-N-C	Co3O4/N-C	Cu1-N-C
-0.5	-30.8481	-8.13346	-13.4943
-0.6	-42.7336	-12.4308	-21.584
-0.7	-55.1593	-16.8011	-34.8403
-0.8	-77.0393	-25.0559	-40.6187
-0.9	-91.8961	-27.9694	-47.4169
-1	-95.1376	-31.854	-55.5746

[truncated: 78 more sheets: Figure 2e, Figure 2f, Figure 2g, Figure 3a, Figure 3b, Figure 3c, Figure 3d, Figure 3f, Figure 3g, Figure 3h, Figure 4a, Figure 4b, Figure 4c, Supplementary Figure 5, Supplementary Figure 6, Supplementary Figure 7a, Supplementary Figure 7b, Supplementary Figure 8a, Supplementary Figure 8b, Supplementary Figure 8c …]
